# Supplementary material for: Circulating miRNome detection analysis reveals 537 miRNAS in plasma, 625 in extracellular vesicles and a discriminant plasma signature of 19 miRNAs in children with retinoblastoma from which 14 are also detected in corresponding primary tumors
Source: PLoS One. 2020 Apr 14;15(4):e0231394. doi: 10.1371/journal.pone.0231394 (PMC7156076; doi:10.1371/journal.pone.0231394)
Supplement: S1 Lists — (XLSX) [file pone.0231394.s001.xlsx]

## Sheet: S1_Lists
S1 Lists. mirnomic clusters in Rb plasma
1435 miRs absent across all Rb cases in Plasma					1115 miRs Variably detected across all plasma from Rb cases					28 miRs shared in all Rb cases from plasma
hsa-let-7a-3p					hsa-miR-92b-3p					hsa-miR-455-3p
hsa-let-7c-3p					hsa-miR-1227-5p					hsa-miR-638
hsa-let-7d-3p					hsa-miR-1238-3p					hsa-miR-877-5p
hsa-let-7f-2-3p					hsa-miR-4310					hsa-miR-1281
hsa-miR-15a-5p					hsa-miR-4735-3p					hsa-miR-3201
hsa-miR-16-1-3p					hsa-miR-6779-5p					hsa-miR-3613-3p
hsa-miR-17-3p					hsa-miR-16-2-3p					hsa-miR-3921
hsa-miR-19a-5p					hsa-miR-1298-3p					hsa-miR-378h
hsa-miR-19b-2-5p					hsa-miR-1184					hsa-miR-4487
hsa-miR-21-5p					hsa-miR-1908-5p					hsa-miR-4507
hsa-miR-22-5p					hsa-miR-4466					hsa-miR-4508
hsa-miR-23a-5p					hsa-miR-6776-5p					hsa-miR-4529-3p
hsa-miR-24-1-5p					hsa-miR-6503-3p					hsa-miR-4668-5p
hsa-miR-25-3p					hsa-miR-6877-3p					hsa-miR-4707-5p
hsa-miR-26a-1-3p					hsa-miR-425-3p					hsa-miR-4750-3p
hsa-miR-26b-5p					hsa-miR-191-3p					hsa-miR-4763-3p
hsa-miR-27a-5p					hsa-miR-933					hsa-miR-4787-5p
hsa-miR-28-3p					hsa-miR-5571-5p					hsa-miR-5787
hsa-miR-29a-5p					hsa-miR-7704					hsa-miR-6069
hsa-miR-30a-5p					hsa-miR-563					hsa-miR-6085
hsa-miR-30a-3p					hsa-miR-6087					hsa-miR-6511b-5p
hsa-miR-31-3p					hsa-miR-6805-5p					hsa-miR-6732-5p
hsa-miR-32-3p					hsa-miR-1915-3p					hsa-miR-6750-5p
hsa-miR-33a-5p					hsa-miR-8069					hsa-miR-6777-5p
hsa-miR-33a-3p					hsa-miR-5094					hsa-miR-6794-5p
hsa-miR-92a-1-5p					hsa-miR-6731-3p					hsa-miR-6803-5p
hsa-miR-95-5p					hsa-miR-145-5p					hsa-miR-8075
hsa-miR-95-3p					hsa-miR-6784-3p					hsa-miR-8084
hsa-miR-96-5p					hsa-miR-4786-3p
hsa-miR-96-3p					hsa-miR-4797-5p
hsa-miR-98-5p					hsa-miR-548u
hsa-miR-99a-5p					hsa-miR-4649-5p
hsa-miR-99a-3p					hsa-miR-4708-3p
hsa-miR-100-3p					hsa-miR-144-5p
hsa-miR-101-5p					hsa-miR-6506-5p
hsa-miR-29b-1-5p					hsa-miR-4695-5p
hsa-miR-29b-3p					hsa-miR-3656
hsa-miR-29b-2-5p					hsa-miR-2861
hsa-miR-103a-2-5p					hsa-miR-3665
hsa-miR-192-5p					hsa-miR-6724-5p
hsa-miR-192-3p					hsa-miR-6727-5p
hsa-miR-196a-5p					hsa-miR-6821-5p
hsa-miR-197-5p					hsa-miR-8072
hsa-miR-198					hsa-miR-451a
hsa-miR-208a-3p					hsa-miR-628-5p
hsa-miR-129-5p					hsa-miR-3942-5p
hsa-miR-148a-5p					hsa-miR-548t-3p
hsa-miR-148a-3p					hsa-miR-548aa
hsa-miR-30c-2-3p					hsa-miR-548ae
hsa-miR-139-3p					hsa-miR-1323
hsa-miR-147a					hsa-miR-6132
hsa-miR-7-5p					hsa-miR-2277-5p
hsa-miR-7-1-3p					hsa-miR-6751-5p
hsa-miR-10a-3p					hsa-miR-584-3p
hsa-miR-34a-5p					hsa-miR-503-5p
hsa-miR-34a-3p					hsa-miR-1587
hsa-miR-181a-2-3p					hsa-miR-7154-5p
hsa-miR-181c-5p					hsa-miR-668-5p
hsa-miR-182-3p					hsa-miR-7855-5p
hsa-miR-183-5p					hsa-miR-4467
hsa-miR-187-5p					hsa-miR-148b-5p
hsa-miR-187-3p					hsa-miR-4722-3p
hsa-miR-196a-3p					hsa-miR-221-5p
hsa-miR-203a					hsa-miR-6798-5p
hsa-miR-204-5p					hsa-miR-6865-5p
hsa-miR-204-3p					hsa-miR-338-5p
hsa-miR-205-5p					hsa-miR-3622b-3p
hsa-miR-205-3p					hsa-miR-8080
hsa-miR-210-3p					hsa-miR-32-5p
hsa-miR-211-5p					hsa-miR-1272
hsa-miR-211-3p					hsa-miR-3128
hsa-miR-212-3p					hsa-miR-1278
hsa-miR-181a-3p					hsa-miR-3910
hsa-miR-214-5p					hsa-miR-202-5p
hsa-miR-214-3p					hsa-miR-4286
hsa-miR-215-5p					hsa-miR-6735-5p
hsa-miR-215-3p					hsa-miR-4511
hsa-miR-217					hsa-miR-4800-5p
hsa-miR-218-5p					hsa-miR-6766-3p
hsa-miR-218-2-3p					hsa-miR-1263
hsa-miR-222-5p					hsa-miR-532-3p
hsa-miR-223-5p					hsa-miR-6796-3p
hsa-miR-224-5p					hsa-miR-548a-3p
hsa-miR-200b-3p					hsa-miR-3162-3p
hsa-let-7g-5p					hsa-miR-4274
hsa-let-7g-3p					hsa-miR-4423-3p
hsa-let-7i-3p					hsa-miR-6797-3p
hsa-miR-1					hsa-miR-6793-3p
hsa-miR-15b-3p					hsa-miR-6819-3p
hsa-miR-23b-5p					hsa-miR-129-1-3p
hsa-miR-27b-5p					hsa-miR-6730-3p
hsa-miR-30b-5p					hsa-miR-548aj-3p
hsa-miR-30b-3p					hsa-miR-548h-3p
hsa-miR-122-3p					hsa-miR-548z
hsa-miR-125b-5p					hsa-miR-7852-3p
hsa-miR-125b-1-3p					hsa-miR-498
hsa-miR-128-1-5p					hsa-miR-4445-3p
hsa-miR-128-3p					hsa-miR-1180-5p
hsa-miR-130a-5p					hsa-miR-3141
hsa-miR-132-5p					hsa-miR-4484
hsa-miR-133a-3p					hsa-miR-548x-3p
hsa-miR-135a-5p					hsa-miR-6756-5p
hsa-miR-137					hsa-miR-548ac
hsa-miR-138-5p					hsa-miR-3960
hsa-miR-138-2-3p					hsa-miR-4801
hsa-miR-140-5p					hsa-miR-6088
hsa-miR-141-5p					hsa-miR-6090
hsa-miR-142-5p					hsa-miR-6869-5p
hsa-miR-142-3p					hsa-let-7f-1-3p
hsa-miR-143-5p					hsa-miR-940
hsa-miR-144-3p					hsa-miR-1228-3p
hsa-miR-152-5p					hsa-miR-1825
hsa-miR-153-3p					hsa-miR-4433-5p
hsa-miR-153-5p					hsa-miR-1224-3p
hsa-miR-9-5p					hsa-miR-1260b
hsa-miR-9-3p					hsa-miR-4725-5p
hsa-miR-125a-3p					hsa-miR-4433b-5p
hsa-miR-125b-2-3p					hsa-let-7b-3p
hsa-miR-126-5p					hsa-miR-1304-3p
hsa-miR-134-5p					hsa-miR-3619-5p
hsa-miR-134-3p					hsa-miR-6508-5p
hsa-miR-136-5p					hsa-miR-1469
hsa-miR-136-3p					hsa-miR-3620-5p
hsa-miR-138-1-3p					hsa-miR-6089
hsa-miR-146a-3p					hsa-miR-6729-5p
hsa-miR-150-3p					hsa-miR-3613-5p
hsa-miR-154-5p					hsa-miR-7114-3p
hsa-miR-154-3p					hsa-miR-4706
hsa-miR-185-3p					hsa-miR-6805-3p
hsa-miR-186-5p					hsa-miR-6800-3p
hsa-miR-188-5p					hsa-miR-6794-3p
hsa-miR-188-3p					hsa-miR-6836-3p
hsa-miR-193a-3p					hsa-miR-6861-3p
hsa-miR-195-5p					hsa-miR-1234-3p
hsa-miR-195-3p					hsa-miR-6865-3p
hsa-miR-128-2-5p					hsa-miR-6756-3p
hsa-miR-194-3p					hsa-miR-4429
hsa-miR-29c-5p					hsa-miR-6892-3p
hsa-miR-29c-3p					hsa-miR-6511b-3p
hsa-miR-30c-1-3p					hsa-miR-3157-3p
hsa-miR-200a-3p					hsa-miR-6727-3p
hsa-miR-302a-5p					hsa-miR-3646
hsa-miR-302a-3p					hsa-miR-4258
hsa-miR-34b-5p					hsa-miR-6798-3p
hsa-miR-34b-3p					hsa-miR-10b-5p
hsa-miR-34c-5p					hsa-miR-3148
hsa-miR-34c-3p					hsa-miR-4749-3p
hsa-miR-301a-5p					hsa-miR-551b-5p
hsa-miR-301a-3p					hsa-miR-625-3p
hsa-miR-99b-3p					hsa-miR-1301-5p
hsa-miR-296-3p					hsa-miR-5699-5p
hsa-miR-130b-5p					hsa-miR-4710
hsa-miR-30e-5p					hsa-miR-6880-3p
hsa-miR-26a-2-3p					hsa-miR-6785-3p
hsa-miR-362-5p					hsa-miR-7113-3p
hsa-miR-363-5p					hsa-miR-1249
hsa-miR-363-3p					hsa-miR-155-5p
hsa-miR-365a-5p					hsa-miR-629-3p
hsa-miR-365a-3p					hsa-miR-29a-3p
hsa-miR-365b-5p					hsa-miR-6804-3p
hsa-miR-365b-3p					hsa-miR-4772-5p
hsa-miR-302b-5p					hsa-miR-4642
hsa-miR-302b-3p					hsa-miR-5195-5p
hsa-miR-302c-3p					hsa-miR-6084
hsa-miR-302d-3p					hsa-miR-6820-5p
hsa-miR-369-5p					hsa-miR-6879-5p
hsa-miR-370-5p					hsa-miR-890
hsa-miR-370-3p					hsa-miR-5680
hsa-miR-371a-5p					hsa-miR-219a-2-3p
hsa-miR-372-3p					hsa-miR-6830-5p
hsa-miR-373-5p					hsa-miR-1537-3p
hsa-miR-374a-3p					hsa-miR-4315
hsa-miR-375					hsa-miR-500b-5p
hsa-miR-376a-3p					hsa-miR-6760-3p
hsa-miR-377-5p					hsa-miR-6813-3p
hsa-miR-378a-5p					hsa-miR-6851-3p
hsa-miR-379-5p					hsa-miR-3591-3p
hsa-miR-379-3p					hsa-miR-6895-3p
hsa-miR-380-5p					hsa-miR-299-5p
hsa-miR-380-3p					hsa-miR-5197-5p
hsa-miR-381-5p					hsa-miR-7111-3p
hsa-miR-381-3p					hsa-miR-190a-3p
hsa-miR-382-5p					hsa-miR-5004-5p
hsa-miR-383-5p					hsa-miR-3653
hsa-miR-383-3p					hsa-miR-944
hsa-miR-340-5p					hsa-miR-3606-3p
hsa-miR-330-5p					hsa-miR-5009-3p
hsa-miR-330-3p					hsa-miR-6507-3p
hsa-miR-328-3p					hsa-miR-376c-3p
hsa-miR-342-5p					hsa-miR-1277-5p
hsa-miR-337-5p					hsa-miR-4646-3p
hsa-miR-326					hsa-miR-548e-5p
hsa-miR-135b-3p					hsa-miR-4780
hsa-miR-148b-3p					hsa-miR-6769a-3p
hsa-miR-331-5p					hsa-miR-122-5p
hsa-miR-338-3p					hsa-miR-300
hsa-miR-339-5p					hsa-miR-3157-5p
hsa-miR-339-3p					hsa-miR-4291
hsa-miR-335-3p					hsa-miR-3620-3p
hsa-miR-133b					hsa-miR-4639-5p
hsa-miR-325					hsa-miR-4520b-3p
hsa-miR-345-5p					hsa-miR-4724-5p
hsa-miR-345-3p					hsa-miR-4769-5p
hsa-miR-384					hsa-miR-5089-3p
hsa-miR-422a					hsa-miR-5681a
hsa-miR-424-3p					hsa-miR-4720-5p
hsa-miR-20b-5p					hsa-miR-1255a
hsa-miR-449a					hsa-miR-1270
hsa-miR-450a-1-3p					hsa-miR-548ad
hsa-miR-431-5p					hsa-miR-548az-5p
hsa-miR-431-3p					hsa-miR-376c-5p
hsa-miR-433-5p					hsa-miR-202-3p
hsa-miR-433-3p					hsa-miR-151b
hsa-miR-329-5p					hsa-miR-885-3p
hsa-miR-329-3p					hsa-miR-6811-3p
hsa-miR-452-5p					hsa-let-7a-2-3p
hsa-miR-452-3p					hsa-miR-10b-3p
hsa-miR-409-5p					hsa-miR-181c-3p
hsa-miR-412-5p					hsa-miR-135a-3p
hsa-miR-412-3p					hsa-miR-127-5p
hsa-miR-410-5p					hsa-miR-372-5p
hsa-miR-410-3p					hsa-miR-340-3p
hsa-miR-483-5p					hsa-miR-18b-3p
hsa-miR-485-3p					hsa-miR-484
hsa-miR-486-3p					hsa-miR-515-5p
hsa-miR-487a-5p					hsa-miR-513a-5p
hsa-miR-487a-3p					hsa-miR-575
hsa-miR-489-5p					hsa-miR-582-3p
hsa-miR-489-3p					hsa-miR-617
hsa-miR-490-5p					hsa-miR-624-5p
hsa-miR-490-3p					hsa-miR-627-5p
hsa-miR-491-5p					hsa-miR-934
hsa-miR-511-5p					hsa-miR-937-3p
hsa-miR-146b-5p					hsa-miR-297
hsa-miR-146b-3p					hsa-miR-1247-5p
hsa-miR-492					hsa-miR-1265
hsa-miR-493-5p					hsa-miR-1292-3p
hsa-miR-432-3p					hsa-miR-1914-5p
hsa-miR-494-5p					hsa-miR-2276-3p
hsa-miR-495-3p					hsa-miR-3138
hsa-miR-193b-5p					hsa-miR-3150a-5p
hsa-miR-497-5p					hsa-miR-4256
hsa-miR-497-3p					hsa-miR-4289
hsa-miR-181d-5p					hsa-miR-3925-3p
hsa-miR-181d-3p					hsa-miR-548ab
hsa-miR-512-5p					hsa-miR-4422
hsa-miR-512-3p					hsa-miR-4464
hsa-miR-520e					hsa-miR-4483
hsa-miR-515-3p					hsa-miR-4510
hsa-miR-519e-3p					hsa-miR-3973
hsa-miR-520f-5p					hsa-miR-3978
hsa-miR-520f-3p					hsa-miR-4635
hsa-miR-519c-5p					hsa-miR-4652-3p
hsa-miR-520a-5p					hsa-miR-4723-3p
hsa-miR-520a-3p					hsa-miR-4750-5p
hsa-miR-526b-5p					hsa-miR-4763-5p
hsa-miR-526b-3p					hsa-miR-4765
hsa-miR-519b-5p					hsa-miR-4778-5p
hsa-miR-525-5p					hsa-miR-4779
hsa-miR-525-3p					hsa-miR-4999-5p
hsa-miR-523-5p					hsa-miR-548ap-5p
hsa-miR-523-3p					hsa-miR-5589-3p
hsa-miR-518f-5p					hsa-miR-6501-5p
hsa-miR-520b					hsa-miR-6505-5p
hsa-miR-526a					hsa-miR-6716-5p
hsa-miR-520c-5p					hsa-miR-6721-5p
hsa-miR-520c-3p					hsa-miR-6734-3p
hsa-miR-518c-5p					hsa-miR-6738-3p
hsa-miR-518c-3p					hsa-miR-6759-3p
hsa-miR-517a-3p					hsa-miR-6788-3p
hsa-miR-521					hsa-miR-6795-5p
hsa-miR-520d-5p					hsa-miR-6823-3p
hsa-miR-520d-3p					hsa-miR-6846-3p
hsa-miR-517b-3p					hsa-miR-6848-3p
hsa-miR-520g-5p					hsa-miR-6890-5p
hsa-miR-520g-3p					hsa-miR-6893-5p
hsa-miR-516b-5p					hsa-miR-7112-3p
hsa-miR-518e-5p					hsa-miR-766-3p
hsa-miR-518a-5p					hsa-miR-4279
hsa-miR-518a-3p					hsa-miR-6871-5p
hsa-miR-518d-5p					hsa-miR-222-3p
hsa-miR-518d-3p					hsa-miR-99b-5p
hsa-miR-517c-3p					hsa-miR-502-3p
hsa-miR-520h					hsa-miR-574-3p
hsa-miR-522-5p					hsa-miR-1227-3p
hsa-miR-522-3p					hsa-miR-6511a-3p
hsa-miR-519a-5p					hsa-miR-6850-5p
hsa-miR-519a-3p					hsa-miR-107
hsa-miR-527					hsa-let-7i-5p
hsa-miR-516a-5p					hsa-miR-4463
hsa-miR-499a-5p					hsa-miR-513a-3p
hsa-miR-500a-5p					hsa-miR-509-3-5p
hsa-miR-500a-3p					hsa-miR-6778-5p
hsa-miR-501-5p					hsa-miR-7975
hsa-miR-502-5p					hsa-miR-197-3p
hsa-miR-503-3p					hsa-miR-126-3p
hsa-miR-504-3p					hsa-miR-296-5p
hsa-miR-505-3p					hsa-miR-3185
hsa-miR-506-5p					hsa-miR-4516
hsa-miR-506-3p					hsa-miR-4651
hsa-miR-507					hsa-miR-4530
hsa-miR-508-3p					hsa-miR-320d
hsa-miR-509-3p					hsa-miR-6125
hsa-miR-510-3p					hsa-miR-6790-5p
hsa-miR-514a-3p					hsa-miR-320a
hsa-miR-532-5p					hsa-miR-3178
hsa-miR-455-5p					hsa-miR-6752-5p
hsa-miR-539-5p					hsa-miR-3940-5p
hsa-miR-539-3p					hsa-miR-6791-5p
hsa-miR-544a					hsa-miR-6858-5p
hsa-miR-545-5p					hsa-miR-1228-5p
hsa-miR-545-3p					hsa-miR-4497
hsa-miR-376a-2-5p					hsa-miR-762
hsa-miR-551a					hsa-miR-7108-5p
hsa-miR-552-5p					hsa-miR-155-3p
hsa-miR-553					hsa-miR-335-5p
hsa-miR-554					hsa-miR-3152-3p
hsa-miR-92b-5p					hsa-miR-6739-5p
hsa-miR-556-5p					hsa-miR-559
hsa-miR-556-3p					hsa-miR-6715a-3p
hsa-miR-557					hsa-miR-208b-3p
hsa-miR-558					hsa-miR-1321
hsa-miR-561-5p					hsa-miR-3928-5p
hsa-miR-561-3p					hsa-miR-6870-5p
hsa-miR-567					hsa-miR-6749-5p
hsa-miR-568					hsa-miR-4742-5p
hsa-miR-551b-3p					hsa-miR-6810-5p
hsa-miR-569					hsa-miR-8074
hsa-miR-571					hsa-miR-15b-5p
hsa-miR-572					hsa-miR-937-5p
hsa-miR-574-5p					hsa-miR-6769b-3p
hsa-miR-576-5p					hsa-miR-675-3p
hsa-miR-578					hsa-miR-7977
hsa-miR-579-5p					hsa-miR-4701-5p
hsa-miR-579-3p					hsa-miR-4769-3p
hsa-miR-581					hsa-miR-6729-3p
hsa-miR-582-5p					hsa-miR-4687-5p
hsa-miR-585-3p					hsa-miR-6752-3p
hsa-miR-586					hsa-miR-1279
hsa-miR-587					hsa-miR-1306-5p
hsa-miR-548b-5p					hsa-miR-323b-3p
hsa-miR-548b-3p					hsa-miR-664b-3p
hsa-miR-588					hsa-miR-6802-3p
hsa-miR-592					hsa-miR-602
hsa-miR-593-5p					hsa-miR-6511a-5p
hsa-miR-593-3p					hsa-miR-6748-5p
hsa-miR-596					hsa-miR-570-5p
hsa-miR-597-5p					hsa-miR-548ai
hsa-miR-597-3p					hsa-miR-488-3p
hsa-miR-599					hsa-miR-606
hsa-miR-548a-5p					hsa-miR-8060
hsa-miR-601					hsa-miR-4301
hsa-miR-604					hsa-miR-4253
hsa-miR-605-5p					hsa-miR-6737-3p
hsa-miR-608					hsa-miR-6795-3p
hsa-miR-609					hsa-miR-636
hsa-miR-610					hsa-miR-5583-5p
hsa-miR-611					hsa-miR-6722-3p
hsa-miR-612					hsa-miR-6765-5p
hsa-miR-613					hsa-miR-196b-3p
hsa-miR-614					hsa-miR-4699-5p
hsa-miR-615-5p					hsa-miR-6884-3p
hsa-miR-615-3p					hsa-miR-320e
hsa-miR-616-3p					hsa-miR-7150
hsa-miR-618					hsa-miR-200b-5p
hsa-miR-619-3p					hsa-miR-25-5p
hsa-miR-620					hsa-miR-619-5p
hsa-miR-621					hsa-miR-1207-5p
hsa-miR-622					hsa-miR-1911-3p
hsa-miR-623					hsa-miR-3679-3p
hsa-miR-624-3p					hsa-miR-4475
hsa-miR-626					hsa-miR-4654
hsa-miR-630					hsa-miR-4743-5p
hsa-miR-33b-3p					hsa-miR-6782-5p
hsa-miR-632					hsa-miR-501-3p
hsa-miR-637					hsa-miR-548at-5p
hsa-miR-639					hsa-miR-6787-5p
hsa-miR-640					hsa-miR-31-5p
hsa-miR-641					hsa-miR-518f-3p
hsa-miR-642a-5p					hsa-miR-510-5p
hsa-miR-643					hsa-miR-1236-5p
hsa-miR-644a					hsa-miR-3918
hsa-miR-646					hsa-miR-4490
hsa-miR-649					hsa-miR-7110-3p
hsa-miR-650					hsa-miR-15a-3p
hsa-miR-651-3p					hsa-miR-19b-1-5p
hsa-miR-652-5p					hsa-miR-30d-3p
hsa-miR-661					hsa-miR-183-3p
hsa-miR-449b-5p					hsa-miR-218-1-3p
hsa-miR-653-5p					hsa-miR-145-3p
hsa-miR-411-5p					hsa-miR-193a-5p
hsa-miR-654-3p					hsa-miR-369-3p
hsa-miR-655-5p					hsa-miR-196b-5p
hsa-miR-656-5p					hsa-miR-20b-3p
hsa-miR-549a					hsa-miR-524-5p
hsa-miR-657					hsa-miR-508-5p
hsa-miR-658					hsa-miR-33b-5p
hsa-miR-659-3p					hsa-miR-655-3p
hsa-miR-660-5p					hsa-miR-875-3p
hsa-miR-660-3p					hsa-miR-1226-5p
hsa-miR-421					hsa-miR-548j-3p
hsa-miR-542-5p					hsa-miR-3145-3p
hsa-miR-542-3p					hsa-miR-548w
hsa-miR-758-5p					hsa-miR-514b-5p
hsa-miR-758-3p					hsa-miR-4299
hsa-miR-1264					hsa-miR-4287
hsa-miR-671-5p					hsa-miR-3605-3p
hsa-miR-550a-3-5p					hsa-miR-3616-3p
hsa-miR-767-5p					hsa-miR-3660
hsa-miR-767-3p					hsa-miR-3680-5p
hsa-miR-1224-5p					hsa-miR-3927-3p
hsa-miR-1296-5p					hsa-miR-3942-3p
hsa-miR-1296-3p					hsa-miR-3944-5p
hsa-miR-1468-5p					hsa-miR-4453
hsa-miR-1271-3p					hsa-miR-4498
hsa-miR-454-5p					hsa-miR-4656
hsa-miR-454-3p					hsa-miR-4662a-5p
hsa-miR-1185-5p					hsa-miR-219b-3p
hsa-miR-449c-5p					hsa-miR-4714-5p
hsa-miR-1283					hsa-miR-4761-5p
hsa-miR-769-3p					hsa-miR-5007-3p
hsa-miR-766-5p					hsa-miR-5580-5p
hsa-miR-378d					hsa-miR-5588-5p
hsa-miR-1185-1-3p					hsa-miR-5590-5p
hsa-miR-802					hsa-miR-6075
hsa-miR-670-5p					hsa-miR-548az-3p
hsa-miR-670-3p					hsa-miR-6507-5p
hsa-miR-1298-5p					hsa-miR-6799-5p
hsa-miR-2113					hsa-miR-6826-3p
hsa-miR-761					hsa-miR-6828-3p
hsa-miR-764					hsa-miR-6832-3p
hsa-miR-759					hsa-miR-6838-5p
hsa-miR-765					hsa-miR-6873-5p
hsa-miR-770-5p					hsa-miR-6876-3p
hsa-miR-675-5p					hsa-miR-7702
hsa-miR-891a-5p					hsa-miR-8052
hsa-miR-892a					hsa-miR-4481
hsa-miR-891b					hsa-miR-1294
hsa-miR-888-3p					hsa-miR-3612
hsa-miR-892b					hsa-miR-6509-3p
hsa-miR-889-5p					hsa-miR-4446-3p
hsa-miR-875-5p					hsa-miR-382-3p
hsa-miR-876-5p					hsa-miR-6810-3p
hsa-miR-876-3p					hsa-miR-185-5p
hsa-miR-708-5p					hsa-let-7d-5p
hsa-miR-708-3p					hsa-miR-130a-3p
hsa-miR-147b					hsa-miR-130b-3p
hsa-miR-190b					hsa-miR-663a
hsa-miR-744-3p					hsa-miR-320c
hsa-miR-885-5p					hsa-miR-4505
hsa-miR-887-5p					hsa-miR-5001-5p
hsa-miR-887-3p					hsa-miR-4717-3p
hsa-miR-665					hsa-miR-4690-5p
hsa-miR-873-5p					hsa-miR-8059
hsa-miR-873-3p					hsa-miR-216a-5p
hsa-miR-543					hsa-miR-374a-5p
hsa-miR-374b-5p					hsa-miR-548n
hsa-miR-374b-3p					hsa-miR-570-3p
hsa-miR-760					hsa-miR-4669
hsa-miR-301b					hsa-miR-603
hsa-miR-216b-3p					hsa-miR-548ap-3p
hsa-miR-208b-5p					hsa-miR-6736-5p
hsa-miR-920					hsa-miR-3065-3p
hsa-miR-921					hsa-miR-371b-3p
hsa-miR-922					hsa-miR-6515-3p
hsa-miR-924					hsa-miR-548as-5p
hsa-miR-936					hsa-miR-373-3p
hsa-miR-938					hsa-miR-6780a-5p
hsa-miR-939-5p					hsa-miR-6841-3p
hsa-miR-939-3p					hsa-miR-591
hsa-miR-941					hsa-miR-6077
hsa-miR-942-5p					hsa-miR-548ag
hsa-miR-942-3p					hsa-miR-633
hsa-miR-943					hsa-miR-374c-5p
hsa-miR-1178-5p					hsa-miR-6503-5p
hsa-miR-1178-3p					hsa-miR-6837-5p
hsa-miR-1179					hsa-miR-3916
hsa-miR-1180-3p					hsa-miR-4441
hsa-miR-1181					hsa-miR-6796-5p
hsa-miR-1182					hsa-let-7e-3p
hsa-miR-1183					hsa-miR-106a-3p
hsa-miR-1225-5p					hsa-miR-208a-5p
hsa-miR-1226-3p					hsa-miR-323a-5p
hsa-miR-1229-5p					hsa-miR-331-3p
hsa-miR-1237-3p					hsa-miR-524-3p
hsa-miR-1238-5p					hsa-miR-518e-3p
hsa-miR-1200					hsa-miR-580-3p
hsa-miR-1202					hsa-miR-589-3p
hsa-miR-1203					hsa-miR-635
hsa-miR-663b					hsa-miR-548e-3p
hsa-miR-1204					hsa-miR-1297
hsa-miR-1205					hsa-miR-1245a
hsa-miR-1206					hsa-miR-1307-3p
hsa-miR-1207-3p					hsa-miR-3127-5p
hsa-miR-1208					hsa-miR-3074-3p
hsa-miR-1285-5p					hsa-miR-3065-5p
hsa-miR-1285-3p					hsa-miR-4319
hsa-miR-1286					hsa-miR-3622a-3p
hsa-miR-1287-3p					hsa-miR-3673
hsa-miR-1289					hsa-miR-3919
hsa-miR-1291					hsa-miR-4672
hsa-miR-548k					hsa-miR-4685-3p
hsa-miR-1293					hsa-miR-4708-5p
hsa-miR-1299					hsa-miR-4795-5p
hsa-miR-548l					hsa-miR-6076
hsa-miR-1302					hsa-miR-6131
hsa-miR-1303					hsa-miR-6500-5p
hsa-miR-1304-5p					hsa-miR-6722-5p
hsa-miR-1243					hsa-miR-6771-3p
hsa-miR-548f-5p					hsa-miR-6783-5p
hsa-miR-548f-3p					hsa-miR-6829-3p
hsa-miR-1244					hsa-miR-6845-5p
hsa-miR-1246					hsa-miR-6858-3p
hsa-miR-1247-3p					hsa-miR-6894-3p
hsa-miR-1248					hsa-miR-7155-3p
hsa-miR-1250-5p					hsa-miR-8067
hsa-miR-1250-3p					hsa-miR-600
hsa-miR-1251-5p					hsa-miR-143-3p
hsa-miR-1254					hsa-miR-361-5p
hsa-miR-1258					hsa-miR-487b-3p
hsa-miR-548g-5p					hsa-miR-3133
hsa-miR-548g-3p					hsa-miR-6761-5p
hsa-miR-1261					hsa-miR-4430
hsa-miR-1262					hsa-miR-4323
hsa-miR-548m					hsa-miR-4776-5p
hsa-miR-548o-3p					hsa-miR-548ao-3p
hsa-miR-1266-5p					hsa-miR-5006-5p
hsa-miR-1266-3p					hsa-miR-4633-5p
hsa-miR-1267					hsa-miR-1271-5p
hsa-miR-1269a					hsa-miR-6740-3p
hsa-miR-1273a					hsa-let-7f-5p
hsa-miR-548h-5p					hsa-miR-100-5p
hsa-miR-1276					hsa-miR-186-3p
hsa-miR-302e					hsa-miR-4716-3p
hsa-miR-302f					hsa-miR-509-5p
hsa-miR-1277-3p					hsa-miR-4758-5p
hsa-miR-1284					hsa-miR-92a-2-5p
hsa-miR-1288-3p					hsa-miR-181b-5p
hsa-miR-1292-5p					hsa-miR-181b-3p
hsa-miR-1252-3p					hsa-miR-129-2-3p
hsa-miR-1255b-5p					hsa-miR-149-5p
hsa-miR-1255b-2-3p					hsa-miR-184
hsa-miR-664a-5p					hsa-miR-376a-5p
hsa-miR-1306-3p					hsa-miR-519d-5p
hsa-miR-1307-5p					hsa-miR-564
hsa-miR-513b-5p					hsa-miR-645
hsa-miR-513b-3p					hsa-miR-891a-3p
hsa-miR-513c-5p					hsa-miR-874-3p
hsa-miR-1322					hsa-miR-1290
hsa-miR-1197					hsa-miR-1251-3p
hsa-miR-1324					hsa-miR-3179
hsa-miR-1470					hsa-miR-4297
hsa-miR-1471					hsa-miR-4324
hsa-miR-1537-5p					hsa-miR-23c
hsa-miR-1538					hsa-miR-3649
hsa-miR-1539					hsa-miR-3650
hsa-miR-103b					hsa-miR-4502
hsa-miR-1908-3p					hsa-miR-4517
hsa-miR-1909-5p					hsa-miR-378i
hsa-miR-1910-3p					hsa-miR-4668-3p
hsa-miR-1911-5p					hsa-miR-4686
hsa-miR-1913					hsa-miR-4703-3p
hsa-miR-1914-3p					hsa-miR-4736
hsa-miR-1915-5p					hsa-miR-4999-3p
hsa-miR-1972					hsa-miR-5095
hsa-miR-2054					hsa-miR-5695
hsa-miR-2110					hsa-miR-6732-3p
hsa-miR-2114-5p					hsa-miR-6744-5p
hsa-miR-2115-5p					hsa-miR-6757-5p
hsa-miR-2115-3p					hsa-miR-6848-5p
hsa-miR-2116-5p					hsa-miR-6870-3p
hsa-miR-2117					hsa-miR-6883-5p
hsa-miR-548q					hsa-miR-7111-5p
hsa-miR-2276-5p					hsa-miR-7151-5p
hsa-miR-2277-3p					hsa-miR-7850-5p
hsa-miR-2278					hsa-miR-362-3p
hsa-miR-2681-5p					hsa-miR-3190-5p
hsa-miR-2682-5p					hsa-miR-4727-3p
hsa-miR-2682-3p					hsa-miR-18a-3p
hsa-miR-711					hsa-miR-19a-3p
hsa-miR-718					hsa-miR-26b-3p
hsa-miR-2909					hsa-miR-299-3p
hsa-miR-3115					hsa-miR-328-5p
hsa-miR-3116					hsa-miR-488-5p
hsa-miR-3117-5p					hsa-miR-550a-3p
hsa-miR-3117-3p					hsa-miR-1231
hsa-miR-3118					hsa-miR-1295a
hsa-miR-3119					hsa-miR-1257
hsa-miR-3120-3p					hsa-miR-3145-5p
hsa-miR-3121-5p					hsa-miR-3151-3p
hsa-miR-3121-3p					hsa-miR-4304
hsa-miR-3122					hsa-miR-4270
hsa-miR-3123					hsa-miR-4281
hsa-miR-3124-3p					hsa-miR-3654
hsa-miR-3125					hsa-miR-4446-5p
hsa-miR-3126-5p					hsa-miR-4468
hsa-miR-3126-3p					hsa-miR-3974
hsa-miR-3127-3p					hsa-miR-4647
hsa-miR-3129-5p					hsa-miR-4657
hsa-miR-3129-3p					hsa-miR-4674
hsa-miR-3130-5p					hsa-miR-4709-5p
hsa-miR-3130-3p					hsa-miR-4732-5p
hsa-miR-3131					hsa-miR-4739
hsa-miR-3132					hsa-miR-4800-3p
hsa-miR-378b					hsa-miR-4804-3p
hsa-miR-3134					hsa-miR-5011-5p
hsa-miR-3135a					hsa-miR-5196-5p
hsa-miR-3136-5p					hsa-miR-664b-5p
hsa-miR-3136-3p					hsa-miR-6068
hsa-miR-544b					hsa-miR-6792-5p
hsa-miR-3137					hsa-miR-6834-3p
hsa-miR-3140-3p					hsa-miR-6874-3p
hsa-miR-548t-5p					hsa-miR-26a-5p
hsa-miR-3142					hsa-miR-92a-3p
hsa-miR-3143					hsa-miR-337-3p
hsa-miR-3144-5p					hsa-miR-151a-5p
hsa-miR-3144-3p					hsa-miR-1260a
hsa-miR-1273c					hsa-miR-4312
hsa-miR-3146					hsa-miR-550b-2-5p
hsa-miR-3147					hsa-miR-30c-5p
hsa-miR-548v					hsa-miR-493-3p
hsa-miR-3149					hsa-miR-625-5p
hsa-miR-3150a-3p					hsa-miR-5002-3p
hsa-miR-3151-5p					hsa-miR-548au-5p
hsa-miR-3152-5p					hsa-miR-3193
hsa-miR-3154					hsa-miR-4509
hsa-miR-3155a					hsa-miR-4650-3p
hsa-miR-3158-5p					hsa-miR-4781-3p
hsa-miR-3158-3p					hsa-miR-105-3p
hsa-miR-3159					hsa-miR-199b-5p
hsa-miR-3160-5p					hsa-miR-219a-1-3p
hsa-miR-3160-3p					hsa-miR-124-5p
hsa-miR-3161					hsa-miR-152-3p
hsa-miR-3162-5p					hsa-miR-190a-5p
hsa-miR-3164					hsa-miR-30e-3p
hsa-miR-3165					hsa-miR-302c-5p
hsa-miR-3166					hsa-miR-302d-5p
hsa-miR-3167					hsa-miR-448
hsa-miR-3168					hsa-miR-495-5p
hsa-miR-3169					hsa-miR-496
hsa-miR-3170					hsa-miR-519d-3p
hsa-miR-3173-5p					hsa-miR-552-3p
hsa-miR-3173-3p					hsa-miR-555
hsa-miR-1193					hsa-miR-562
hsa-miR-323b-5p					hsa-miR-566
hsa-miR-3174					hsa-miR-589-5p
hsa-miR-3175					hsa-miR-647
hsa-miR-3176					hsa-miR-648
hsa-miR-3177-5p					hsa-miR-548d-5p
hsa-miR-3177-3p					hsa-miR-662
hsa-miR-3180-5p					hsa-miR-671-3p
hsa-miR-3180-3p					hsa-miR-449c-3p
hsa-miR-3181					hsa-miR-298
hsa-miR-3182					hsa-miR-935
hsa-miR-3183					hsa-miR-1225-3p
hsa-miR-3184-5p					hsa-miR-548j-5p
hsa-miR-3186-5p					hsa-miR-1256
hsa-miR-3187-5p					hsa-miR-1282
hsa-miR-3187-3p					hsa-miR-1910-5p
hsa-miR-3188					hsa-miR-1976
hsa-miR-3189-5p					hsa-miR-2053
hsa-miR-3189-3p					hsa-miR-3074-5p
hsa-miR-3190-3p					hsa-miR-3156-5p
hsa-miR-3191-5p					hsa-miR-4290
hsa-miR-3191-3p					hsa-miR-4329
hsa-miR-3192-5p					hsa-miR-3674
hsa-miR-3192-3p					hsa-miR-3680-3p
hsa-miR-3194-5p					hsa-miR-548ah-3p
hsa-miR-3194-3p					hsa-miR-4707-3p
hsa-miR-3195					hsa-miR-4724-3p
hsa-miR-548x-5p					hsa-miR-4782-3p
hsa-miR-3197					hsa-miR-4793-3p
hsa-miR-3198					hsa-miR-5009-5p
hsa-miR-3199					hsa-miR-5581-3p
hsa-miR-3200-5p					hsa-miR-5584-3p
hsa-miR-3200-3p					hsa-miR-6728-5p
hsa-miR-514b-3p					hsa-miR-6742-3p
hsa-miR-3202					hsa-miR-6790-3p
hsa-miR-1273d					hsa-miR-6792-3p
hsa-miR-4295					hsa-miR-6812-3p
hsa-miR-378c					hsa-miR-6820-3p
hsa-miR-4294					hsa-miR-6780b-3p
hsa-miR-4300					hsa-miR-6853-3p
hsa-miR-4302					hsa-miR-6886-3p
hsa-miR-4303					hsa-miR-6894-5p
hsa-miR-4305					hsa-miR-7161-3p
hsa-miR-4306					hsa-miR-7160-5p
hsa-miR-4309					hsa-miR-6516-5p
hsa-miR-4307					hsa-miR-7849-3p
hsa-miR-4308					hsa-miR-8058
hsa-miR-4311					hsa-miR-8065
hsa-miR-4316					hsa-miR-548ar-5p
hsa-miR-4318					hsa-miR-194-5p
hsa-miR-4320					hsa-miR-2116-3p
hsa-miR-4317					hsa-miR-4476
hsa-miR-4322					hsa-miR-6777-3p
hsa-miR-4321					hsa-miR-5588-3p
hsa-miR-4257					hsa-miR-664a-3p
hsa-miR-4259					hsa-miR-4499
hsa-miR-4260					hsa-miR-4433b-3p
hsa-miR-4251					hsa-miR-320b
hsa-miR-4254					hsa-miR-1237-5p
hsa-miR-4255					hsa-miR-149-3p
hsa-miR-4252					hsa-miR-3196
hsa-miR-4325					hsa-miR-4488
hsa-miR-4326					hsa-miR-4687-3p
hsa-miR-4327					hsa-miR-1273g-3p
hsa-miR-4261					hsa-miR-6786-5p
hsa-miR-4265					hsa-miR-6800-5p
hsa-miR-4266					hsa-miR-6816-5p
hsa-miR-4267					hsa-miR-577
hsa-miR-2355-3p					hsa-miR-3621
hsa-miR-4268					hsa-miR-3936
hsa-miR-4269					hsa-miR-3529-3p
hsa-miR-4263					hsa-miR-4733-5p
hsa-miR-4264					hsa-miR-101-3p
hsa-miR-4271					hsa-miR-200a-5p
hsa-miR-4272					hsa-miR-377-3p
hsa-miR-4273					hsa-miR-429
hsa-miR-4276					hsa-miR-519b-3p
hsa-miR-4277					hsa-miR-518b
hsa-miR-4278					hsa-miR-504-5p
hsa-miR-4280					hsa-miR-580-5p
hsa-miR-4282					hsa-miR-550a-5p
hsa-miR-4285					hsa-miR-598-5p
hsa-miR-4292					hsa-miR-607
hsa-miR-4328					hsa-miR-1912
hsa-miR-3605-5p					hsa-miR-2681-3p
hsa-miR-3606-5p					hsa-miR-3140-5p
hsa-miR-3607-5p					hsa-miR-3186-3p
hsa-miR-3607-3p					hsa-miR-4288
hsa-miR-3609					hsa-miR-3679-5p
hsa-miR-3610					hsa-miR-3689b-3p
hsa-miR-3611					hsa-miR-4432
hsa-miR-3614-5p					hsa-miR-3689c
hsa-miR-3614-3p					hsa-miR-5191
hsa-miR-3615					hsa-miR-5692c
hsa-miR-3616-5p					hsa-miR-6502-3p
hsa-miR-3617-5p					hsa-miR-892c-5p
hsa-miR-3617-3p					hsa-miR-6750-3p
hsa-miR-3618					hsa-miR-8077
hsa-miR-3619-3p					hsa-miR-548y
hsa-miR-3622a-5p					hsa-miR-346
hsa-miR-3622b-5p					hsa-miR-3685
hsa-miR-3648					hsa-miR-1236-3p
hsa-miR-3651					hsa-miR-3120-5p
hsa-miR-3655					hsa-miR-4477b
hsa-miR-3657					hsa-miR-4728-3p
hsa-miR-3658					hsa-miR-4313
hsa-miR-1273e					hsa-miR-210-5p
hsa-miR-3659					hsa-miR-6840-5p
hsa-miR-3661					hsa-miR-541-3p
hsa-miR-3663-5p					hsa-miR-513c-3p
hsa-miR-3663-3p					hsa-miR-4713-5p
hsa-miR-3664-5p					hsa-miR-4758-3p
hsa-miR-3666					hsa-miR-193b-3p
hsa-miR-3667-3p					hsa-miR-4733-3p
hsa-miR-3669					hsa-miR-6776-3p
hsa-miR-3670					hsa-miR-634
hsa-miR-3672					hsa-miR-6879-3p
hsa-miR-3677-5p					hsa-miR-516b-3p
hsa-miR-3677-3p					hsa-miR-516a-3p
hsa-miR-3678-3p					hsa-miR-4694-5p
hsa-miR-3681-5p					hsa-miR-4713-3p
hsa-miR-3681-3p					hsa-miR-4757-5p
hsa-miR-3682-5p					hsa-miR-6763-3p
hsa-miR-3682-3p					hsa-miR-6889-3p
hsa-miR-3683					hsa-miR-7152-5p
hsa-miR-3684					hsa-miR-7-2-3p
hsa-miR-3686					hsa-miR-3171
hsa-miR-3687					hsa-miR-511-3p
hsa-miR-3688-3p					hsa-miR-627-3p
hsa-miR-3689a-5p					hsa-miR-668-3p
hsa-miR-3692-5p					hsa-miR-3156-3p
hsa-miR-3713					hsa-miR-6835-5p
hsa-miR-3180					hsa-miR-6891-5p
hsa-miR-3907					hsa-miR-10a-5p
hsa-miR-3689b-5p					hsa-miR-200c-5p
hsa-miR-3908					hsa-miR-324-3p
hsa-miR-3909					hsa-miR-483-3p
hsa-miR-3911					hsa-miR-519e-5p
hsa-miR-3912-5p					hsa-miR-450a-2-3p
hsa-miR-3912-3p					hsa-miR-514a-5p
hsa-miR-3913-5p					hsa-miR-598-3p
hsa-miR-3913-3p					hsa-miR-651-5p
hsa-miR-3915					hsa-miR-653-3p
hsa-miR-3917					hsa-miR-541-5p
hsa-miR-3150b-3p					hsa-miR-889-3p
hsa-miR-3922-5p					hsa-miR-1229-3p
hsa-miR-3922-3p					hsa-miR-1275
hsa-miR-3923					hsa-miR-1909-3p
hsa-miR-3925-5p					hsa-miR-2114-3p
hsa-miR-676-5p					hsa-miR-3139
hsa-miR-676-3p					hsa-miR-4298
hsa-miR-3928-3p					hsa-miR-4314
hsa-miR-3929					hsa-miR-4284
hsa-miR-3934-5p					hsa-miR-4330
hsa-miR-3934-3p					hsa-miR-500b-3p
hsa-miR-3937					hsa-miR-3652
hsa-miR-3939					hsa-miR-3664-3p
hsa-miR-3944-3p					hsa-miR-3667-5p
hsa-miR-374c-3p					hsa-miR-3691-5p
hsa-miR-642b-5p					hsa-miR-3692-3p
hsa-miR-642b-3p					hsa-miR-3924
hsa-miR-550b-3p					hsa-miR-3940-3p
hsa-miR-1268b					hsa-miR-3941
hsa-miR-378e					hsa-miR-4421
hsa-miR-4417					hsa-miR-4470
hsa-miR-4418					hsa-miR-2392
hsa-miR-4419a					hsa-miR-4633-3p
hsa-miR-378f					hsa-miR-4685-5p
hsa-miR-4420					hsa-miR-4703-5p
hsa-miR-4423-5p					hsa-miR-4711-5p
hsa-miR-378g					hsa-miR-4728-5p
hsa-miR-4424					hsa-miR-4753-5p
hsa-miR-4425					hsa-miR-4756-3p
hsa-miR-4426					hsa-miR-4764-3p
hsa-miR-4427					hsa-miR-4768-3p
hsa-miR-4428					hsa-miR-4771
hsa-miR-4431					hsa-miR-4783-3p
hsa-miR-4435					hsa-miR-4787-3p
hsa-miR-4437					hsa-miR-5197-3p
hsa-miR-4438					hsa-miR-5571-3p
hsa-miR-4439					hsa-miR-5685
hsa-miR-4440					hsa-miR-6744-3p
hsa-miR-4442					hsa-miR-6759-5p
hsa-miR-4443					hsa-miR-6775-5p
hsa-miR-4444					hsa-miR-6817-5p
hsa-miR-4445-5p					hsa-miR-6821-3p
hsa-miR-4447					hsa-miR-6827-3p
hsa-miR-4448					hsa-miR-6828-5p
hsa-miR-4449					hsa-miR-6833-5p
hsa-miR-4450					hsa-miR-6862-3p
hsa-miR-548ah-5p					hsa-miR-6892-5p
hsa-miR-4452					hsa-miR-7114-5p
hsa-miR-4456					hsa-miR-7974
hsa-miR-4457					hsa-miR-20a-3p
hsa-miR-4458					hsa-miR-367-5p
hsa-miR-4460					hsa-miR-1233-3p
hsa-miR-4461					hsa-miR-3124-5p
hsa-miR-3135b					hsa-miR-4720-3p
hsa-miR-4462					hsa-miR-98-3p
hsa-miR-548aj-5p					hsa-miR-21-3p
hsa-miR-4465					hsa-miR-105-5p
hsa-miR-4469					hsa-miR-216a-3p
hsa-miR-4472					hsa-miR-323a-3p
hsa-miR-4473					hsa-miR-424-5p
hsa-miR-4474-5p					hsa-miR-519c-3p
hsa-miR-4477a					hsa-miR-583
hsa-miR-4478					hsa-miR-595
hsa-miR-3689d					hsa-miR-605-3p
hsa-miR-3689e					hsa-miR-629-5p
hsa-miR-3689f					hsa-miR-631
hsa-miR-4479					hsa-miR-654-5p
hsa-miR-3155b					hsa-miR-769-5p
hsa-miR-548ak					hsa-miR-1253
hsa-miR-4480					hsa-miR-548p
hsa-miR-4482-5p					hsa-miR-548s
hsa-miR-4489					hsa-miR-466
hsa-miR-548al					hsa-miR-4296
hsa-miR-4491					hsa-miR-4275
hsa-miR-4493					hsa-miR-3689a-3p
hsa-miR-4494					hsa-miR-4451
hsa-miR-4495					hsa-miR-4455
hsa-miR-4496					hsa-miR-4536-5p
hsa-miR-4419b					hsa-miR-548an
hsa-miR-4500					hsa-miR-4701-3p
hsa-miR-4501					hsa-miR-3529-5p
hsa-miR-4503					hsa-miR-4774-3p
hsa-miR-4504					hsa-miR-4798-5p
hsa-miR-4506					hsa-miR-5586-3p
hsa-miR-4512					hsa-miR-5591-3p
hsa-miR-4513					hsa-miR-5689
hsa-miR-4514					hsa-miR-6512-5p
hsa-miR-4515					hsa-miR-6723-5p
hsa-miR-4518					hsa-miR-6895-5p
hsa-miR-4519					hsa-miR-8076
hsa-miR-4520a-5p					hsa-miR-4666b
hsa-miR-4521					hsa-miR-2355-5p
hsa-miR-1269b					hsa-miR-4749-5p
hsa-miR-4522					hsa-miR-6780b-5p
hsa-miR-4523					hsa-miR-449b-3p
hsa-miR-4524a-5p					hsa-miR-1268a
hsa-miR-4524a-3p					hsa-miR-3153
hsa-miR-4525					hsa-miR-6886-5p
hsa-miR-4526					hsa-miR-616-5p
hsa-miR-4527					hsa-miR-3150b-5p
hsa-miR-4528					hsa-miR-4433-3p
hsa-miR-4529-5p					hsa-miR-6749-3p
hsa-miR-4531					hsa-miR-6846-5p
hsa-miR-4533					hsa-miR-7159-5p
hsa-miR-4534					hsa-miR-7845-5p
hsa-miR-4535					hsa-miR-212-5p
hsa-miR-548am-3p					hsa-miR-4436b-5p
hsa-miR-4537					hsa-miR-5681b
hsa-miR-4538					hsa-miR-6857-3p
hsa-miR-4539					hsa-miR-24-2-5p
hsa-miR-4540					hsa-miR-124-3p
hsa-miR-3972					hsa-miR-361-3p
hsa-miR-3975					hsa-miR-367-3p
hsa-miR-3976					hsa-miR-376b-3p
hsa-miR-4632-3p					hsa-miR-499a-3p
hsa-miR-4634					hsa-miR-573
hsa-miR-4637					hsa-miR-590-5p
hsa-miR-4638-3p					hsa-miR-656-3p
hsa-miR-4639-3p					hsa-miR-1185-2-3p
hsa-miR-4640-5p					hsa-miR-450b-3p
hsa-miR-4640-3p					hsa-miR-888-5p
hsa-miR-4643					hsa-miR-1827
hsa-miR-4645-5p					hsa-miR-4293
hsa-miR-4645-3p					hsa-miR-3662
hsa-miR-4646-5p					hsa-miR-3668
hsa-miR-4648					hsa-miR-3926
hsa-miR-4650-5p					hsa-miR-3938
hsa-miR-4652-5p					hsa-miR-3943
hsa-miR-4653-5p					hsa-miR-4636
hsa-miR-4653-3p					hsa-miR-4638-5p
hsa-miR-4655-5p					hsa-miR-4666a-3p
hsa-miR-4655-3p					hsa-miR-4697-3p
hsa-miR-4658					hsa-miR-4717-5p
hsa-miR-4659a-5p					hsa-miR-4751
hsa-miR-4659a-3p					hsa-miR-4773
hsa-miR-4660					hsa-miR-5000-3p
hsa-miR-4661-5p					hsa-miR-5010-3p
hsa-miR-4661-3p					hsa-miR-548aq-5p
hsa-miR-4659b-5p					hsa-miR-6745
hsa-miR-4659b-3p					hsa-miR-6754-5p
hsa-miR-4663					hsa-miR-6757-3p
hsa-miR-4662b					hsa-miR-6779-3p
hsa-miR-4664-5p					hsa-miR-6788-5p
hsa-miR-4664-3p					hsa-miR-6801-3p
hsa-miR-4665-5p					hsa-miR-6826-5p
hsa-miR-4666a-5p					hsa-miR-6842-5p
hsa-miR-4667-5p					hsa-miR-6881-3p
hsa-miR-219b-5p					hsa-miR-7843-3p
hsa-miR-4670-5p					hsa-miR-8081
hsa-miR-4670-3p					hsa-miR-4791
hsa-miR-4671-5p					hsa-miR-376b-5p
hsa-miR-4671-3p					hsa-miR-548c-5p
hsa-miR-4673					hsa-miR-548c-3p
hsa-miR-4675					hsa-miR-450b-5p
hsa-miR-4676-5p					hsa-miR-548o-5p
hsa-miR-4676-3p					hsa-miR-548am-5p
hsa-miR-4677-5p					hsa-miR-371b-5p
hsa-miR-4677-3p					hsa-miR-216b-5p
hsa-miR-4678					hsa-miR-4434
hsa-miR-4679					hsa-miR-4536-3p
hsa-miR-4680-5p					hsa-miR-548aq-3p
hsa-miR-4680-3p					hsa-miR-6868-5p
hsa-miR-4681					hsa-miR-3914
hsa-miR-4682					hsa-miR-4486
hsa-miR-4683					hsa-miR-4644
hsa-miR-4684-5p					hsa-miR-150-5p
hsa-miR-4684-3p					hsa-miR-4632-5p
hsa-miR-1343-5p					hsa-miR-6831-3p
hsa-miR-1343-3p					hsa-miR-877-3p
hsa-miR-4688					hsa-miR-4698
hsa-miR-4689					hsa-miR-7641
hsa-miR-4690-3p					hsa-miR-1468-3p
hsa-miR-4691-5p					hsa-miR-4662a-3p
hsa-miR-4691-3p					hsa-miR-6832-5p
hsa-miR-4692					hsa-miR-1252-5p
hsa-miR-4693-5p					hsa-miR-4665-3p
hsa-miR-4693-3p					hsa-miR-7108-3p
hsa-miR-4694-3p					hsa-miR-4436a
hsa-miR-4695-3p					hsa-miR-133a-5p
hsa-miR-4696					hsa-miR-206
hsa-miR-4697-5p					hsa-miR-450a-5p
hsa-miR-4699-3p					hsa-miR-517-5p
hsa-miR-4700-5p					hsa-miR-576-3p
hsa-miR-4700-3p					hsa-miR-585-5p
hsa-miR-4704-5p					hsa-miR-590-3p
hsa-miR-4704-3p					hsa-miR-411-3p
hsa-miR-4705					hsa-miR-874-5p
hsa-miR-4709-3p					hsa-miR-1287-5p
hsa-miR-203b-5p					hsa-miR-1305
hsa-miR-203b-3p					hsa-miR-548i
hsa-miR-4711-3p					hsa-miR-1288-5p
hsa-miR-4712-5p					hsa-miR-2052
hsa-miR-4714-3p					hsa-miR-4283
hsa-miR-4715-5p					hsa-miR-3678-5p
hsa-miR-4715-3p					hsa-miR-3688-5p
hsa-miR-4716-5p					hsa-miR-3690
hsa-miR-4718					hsa-miR-3714
hsa-miR-4719					hsa-miR-3920
hsa-miR-4721					hsa-miR-3927-5p
hsa-miR-4722-5p					hsa-miR-4471
hsa-miR-4520b-5p					hsa-miR-4482-3p
hsa-miR-4723-5p					hsa-miR-4492
hsa-miR-451b					hsa-miR-4520a-3p
hsa-miR-4725-3p					hsa-miR-4641
hsa-miR-4726-5p					hsa-miR-4712-3p
hsa-miR-4726-3p					hsa-miR-4729
hsa-miR-4727-5p					hsa-miR-4767
hsa-miR-4730					hsa-miR-548as-3p
hsa-miR-4731-5p					hsa-miR-5590-3p
hsa-miR-4731-3p					hsa-miR-548aw
hsa-miR-4732-3p					hsa-miR-6134
hsa-miR-4735-5p					hsa-miR-6505-3p
hsa-miR-4737					hsa-miR-6730-5p
hsa-miR-3064-5p					hsa-miR-6806-3p
hsa-miR-3064-3p					hsa-miR-6891-3p
hsa-miR-4738-5p					hsa-miR-7705
hsa-miR-4738-3p					hsa-miR-7854-3p
hsa-miR-4740-5p					hsa-miR-8061
hsa-miR-4740-3p					hsa-miR-223-3p
hsa-miR-4742-3p					hsa-miR-485-5p
hsa-miR-4743-3p					hsa-miR-491-3p
hsa-miR-4744					hsa-miR-659-5p
hsa-miR-3591-5p					hsa-miR-1973
hsa-miR-4745-3p					hsa-miR-6074
hsa-miR-4746-5p					hsa-miR-6855-3p
hsa-miR-4746-3p					hsa-miR-93-3p
hsa-miR-4747-5p					hsa-miR-199a-5p
hsa-miR-4747-3p					hsa-miR-324-5p
hsa-miR-4748					hsa-miR-4667-3p
hsa-miR-4752					hsa-miR-6509-5p
hsa-miR-4753-3p					hsa-miR-6883-3p
hsa-miR-4754					hsa-miR-4649-3p
hsa-miR-4755-5p					hsa-miR-1233-5p
hsa-miR-4755-3p					hsa-miR-5006-3p
hsa-miR-499b-5p					hsa-miR-16-5p
hsa-miR-499b-3p					hsa-let-7c-5p
hsa-miR-4756-5p					hsa-miR-17-5p
hsa-miR-4757-3p					hsa-miR-20a-5p
hsa-miR-4759					hsa-miR-23a-3p
hsa-miR-4760-5p					hsa-miR-103a-3p
hsa-miR-4760-3p					hsa-miR-191-5p
hsa-miR-4761-3p					hsa-miR-486-5p
hsa-miR-4762-5p					hsa-miR-6763-5p
hsa-miR-4762-3p					hsa-miR-3675-3p
hsa-miR-4764-5p					hsa-miR-3691-3p
hsa-miR-4766-5p					hsa-miR-3945
hsa-miR-4766-3p					hsa-miR-4474-3p
hsa-miR-4768-5p					hsa-let-7a-5p
hsa-miR-4770					hsa-let-7b-5p
hsa-miR-4772-3p					hsa-let-7e-5p
hsa-miR-4774-5p					hsa-miR-18a-5p
hsa-miR-4775					hsa-miR-19b-3p
hsa-miR-4776-3p					hsa-miR-22-3p
hsa-miR-4777-5p					hsa-miR-24-3p
hsa-miR-4777-3p					hsa-miR-27a-3p
hsa-miR-4778-3p					hsa-miR-93-5p
hsa-miR-4436b-3p					hsa-miR-106a-5p
hsa-miR-4781-5p					hsa-miR-199a-3p
hsa-miR-4782-5p					hsa-miR-139-5p
hsa-miR-4783-5p					hsa-miR-181a-5p
hsa-miR-4784					hsa-miR-199b-3p
hsa-miR-4785					hsa-miR-221-3p
hsa-miR-1245b-5p					hsa-miR-23b-3p
hsa-miR-1245b-3p					hsa-miR-140-3p
hsa-miR-2467-5p					hsa-miR-146a-5p
hsa-miR-2467-3p					hsa-miR-106b-5p
hsa-miR-4786-5p					hsa-miR-342-3p
hsa-miR-4788					hsa-miR-151a-3p
hsa-miR-4789-5p					hsa-miR-425-5p
hsa-miR-4789-3p					hsa-miR-18b-5p
hsa-miR-4790-5p					hsa-miR-409-3p
hsa-miR-4790-3p					hsa-miR-494-3p
hsa-miR-4792					hsa-miR-652-3p
hsa-miR-4793-5p					hsa-miR-3671
hsa-miR-4794					hsa-miR-3935
hsa-miR-4795-3p					hsa-miR-4459
hsa-miR-4796-5p					hsa-miR-4734
hsa-miR-4796-3p					hsa-miR-4741
hsa-miR-4797-3p					hsa-miR-4745-5p
hsa-miR-4798-3p					hsa-miR-6743-5p
hsa-miR-4799-5p					hsa-miR-6789-5p
hsa-miR-4799-3p					hsa-miR-28-5p
hsa-miR-4802-5p					hsa-miR-30d-5p
hsa-miR-4802-3p					hsa-miR-182-5p
hsa-miR-4803					hsa-miR-219a-5p
hsa-miR-4804-5p					hsa-miR-224-3p
hsa-miR-5001-3p					hsa-miR-27b-3p
hsa-miR-5002-5p					hsa-miR-132-3p
hsa-miR-5003-5p					hsa-miR-141-3p
hsa-miR-5003-3p					hsa-miR-125a-5p
hsa-miR-5004-3p					hsa-miR-127-3p
hsa-miR-548ao-5p					hsa-miR-200c-3p
hsa-miR-5007-5p					hsa-miR-106b-3p
hsa-miR-5008-5p					hsa-miR-371a-3p
hsa-miR-5008-3p					hsa-miR-378a-3p
hsa-miR-5010-5p					hsa-miR-135b-5p
hsa-miR-5011-3p					hsa-miR-423-5p
hsa-miR-5047					hsa-miR-423-3p
hsa-miR-5087					hsa-miR-432-5p
hsa-miR-5088-5p					hsa-miR-505-5p
hsa-miR-5088-3p					hsa-miR-487b-5p
hsa-miR-5089-5p					hsa-miR-584-5p
hsa-miR-5090					hsa-miR-628-3p
hsa-miR-5091					hsa-miR-642a-3p
hsa-miR-5092					hsa-miR-548d-3p
hsa-miR-5093					hsa-miR-1301-3p
hsa-miR-1273f					hsa-miR-744-5p
hsa-miR-1273g-5p					hsa-miR-3163
hsa-miR-5096					hsa-miR-3184-3p
hsa-miR-5186					hsa-miR-4262
hsa-miR-5187-5p					hsa-miR-3675-5p
hsa-miR-5187-3p					hsa-miR-4454
hsa-miR-5188					hsa-miR-4485
hsa-miR-5189-5p					hsa-miR-4532
hsa-miR-5189-3p					hsa-miR-3977
hsa-miR-5190					hsa-miR-5000-5p
hsa-miR-5192					hsa-miR-5193
hsa-miR-5194					hsa-miR-5701
hsa-miR-5195-3p					hsa-miR-5692b
hsa-miR-5196-3p					hsa-miR-6080
hsa-miR-4524b-5p					hsa-miR-6126
hsa-miR-4524b-3p					hsa-miR-6747-3p
hsa-miR-5100					hsa-miR-6782-3p
hsa-miR-5572					hsa-miR-6816-3p
hsa-miR-548ar-3p					hsa-miR-6817-3p
hsa-miR-5579-5p					hsa-miR-6831-5p
hsa-miR-5579-3p					hsa-miR-6878-5p
hsa-miR-5580-3p					hsa-miR-6881-5p
hsa-miR-5581-5p
hsa-miR-548at-3p
hsa-miR-5582-5p
hsa-miR-5582-3p
hsa-miR-5583-3p
hsa-miR-5584-5p
hsa-miR-5585-5p
hsa-miR-5585-3p
hsa-miR-5586-5p
hsa-miR-5587-5p
hsa-miR-5587-3p
hsa-miR-548au-3p
hsa-miR-1295b-5p
hsa-miR-1295b-3p
hsa-miR-5589-5p
hsa-miR-5591-5p
hsa-miR-548av-5p
hsa-miR-548av-3p
hsa-miR-5682
hsa-miR-5683
hsa-miR-5684
hsa-miR-548ax
hsa-miR-5687
hsa-miR-5688
hsa-miR-5690
hsa-miR-5691
hsa-miR-5692a
hsa-miR-5693
hsa-miR-5694
hsa-miR-5696
hsa-miR-5697
hsa-miR-5698
hsa-miR-5699-3p
hsa-miR-5700
hsa-miR-5702
hsa-miR-5703
hsa-miR-5704
hsa-miR-5705
hsa-miR-5706
hsa-miR-5707
hsa-miR-5708
hsa-miR-5739
hsa-miR-1199-5p
hsa-miR-1199-3p
hsa-miR-6070
hsa-miR-6071
hsa-miR-6072
hsa-miR-6073
hsa-miR-6078
hsa-miR-6079
hsa-miR-6081
hsa-miR-6082
hsa-miR-6083
hsa-miR-6086
hsa-miR-6124
hsa-miR-6127
hsa-miR-6128
hsa-miR-378j
hsa-miR-6129
hsa-miR-6130
hsa-miR-6133
hsa-miR-6165
hsa-miR-6499-5p
hsa-miR-6499-3p
hsa-miR-548ay-5p
hsa-miR-548ay-3p
hsa-miR-6500-3p
hsa-miR-6501-3p
hsa-miR-6502-5p
hsa-miR-6504-5p
hsa-miR-6504-3p
hsa-miR-6506-3p
hsa-miR-6508-3p
hsa-miR-6510-5p
hsa-miR-6510-3p
hsa-miR-6512-3p
hsa-miR-6513-5p
hsa-miR-6513-3p
hsa-miR-6514-5p
hsa-miR-6514-3p
hsa-miR-6515-5p
hsa-miR-6715b-5p
hsa-miR-6715b-3p
hsa-miR-6716-3p
hsa-miR-6717-5p
hsa-miR-6718-5p
hsa-miR-6719-3p
hsa-miR-6720-5p
hsa-miR-6720-3p
hsa-miR-892c-3p
hsa-miR-6726-5p
hsa-miR-6726-3p
hsa-miR-6728-3p
hsa-miR-6731-5p
hsa-miR-6733-5p
hsa-miR-6733-3p
hsa-miR-6734-5p
hsa-miR-6735-3p
hsa-miR-6736-3p
hsa-miR-6737-5p
hsa-miR-6738-5p
hsa-miR-6739-3p
hsa-miR-6740-5p
hsa-miR-6741-5p
hsa-miR-6741-3p
hsa-miR-6742-5p
hsa-miR-6743-3p
hsa-miR-6746-5p
hsa-miR-6746-3p
hsa-miR-6747-5p
hsa-miR-6748-3p
hsa-miR-6751-3p
hsa-miR-6753-5p
hsa-miR-6753-3p
hsa-miR-6754-3p
hsa-miR-6755-5p
hsa-miR-6755-3p
hsa-miR-6758-5p
hsa-miR-6758-3p
hsa-miR-6760-5p
hsa-miR-6761-3p
hsa-miR-6762-5p
hsa-miR-6762-3p
hsa-miR-6764-5p
hsa-miR-6764-3p
hsa-miR-6765-3p
hsa-miR-6766-5p
hsa-miR-6767-5p
hsa-miR-6767-3p
hsa-miR-6768-5p
hsa-miR-6768-3p
hsa-miR-6769a-5p
hsa-miR-6770-5p
hsa-miR-6770-3p
hsa-miR-6771-5p
hsa-miR-6772-5p
hsa-miR-6772-3p
hsa-miR-6773-5p
hsa-miR-6773-3p
hsa-miR-6774-5p
hsa-miR-6774-3p
hsa-miR-6775-3p
hsa-miR-6778-3p
hsa-miR-6780a-3p
hsa-miR-6781-5p
hsa-miR-6781-3p
hsa-miR-6783-3p
hsa-miR-6784-5p
hsa-miR-6785-5p
hsa-miR-6786-3p
hsa-miR-6787-3p
hsa-miR-6789-3p
hsa-miR-6791-3p
hsa-miR-6793-5p
hsa-miR-6797-5p
hsa-miR-6799-3p
hsa-miR-6801-5p
hsa-miR-6802-5p
hsa-miR-6803-3p
hsa-miR-6804-5p
hsa-miR-6806-5p
hsa-miR-6807-5p
hsa-miR-6807-3p
hsa-miR-6808-5p
hsa-miR-6808-3p
hsa-miR-6809-5p
hsa-miR-6809-3p
hsa-miR-6811-5p
hsa-miR-6812-5p
hsa-miR-6813-5p
hsa-miR-6814-5p
hsa-miR-6814-3p
hsa-miR-6815-5p
hsa-miR-6815-3p
hsa-miR-6818-5p
hsa-miR-6818-3p
hsa-miR-6819-5p
hsa-miR-6822-5p
hsa-miR-6822-3p
hsa-miR-6823-5p
hsa-miR-6824-5p
hsa-miR-6824-3p
hsa-miR-6825-5p
hsa-miR-6825-3p
hsa-miR-6827-5p
hsa-miR-6829-5p
hsa-miR-6830-3p
hsa-miR-6833-3p
hsa-miR-6834-5p
hsa-miR-6835-3p
hsa-miR-6836-5p
hsa-miR-6837-3p
hsa-miR-6838-3p
hsa-miR-6839-5p
hsa-miR-6839-3p
hsa-miR-6840-3p
hsa-miR-6841-5p
hsa-miR-6842-3p
hsa-miR-6843-3p
hsa-miR-6844
hsa-miR-6845-3p
hsa-miR-6847-5p
hsa-miR-6847-3p
hsa-miR-6849-5p
hsa-miR-6849-3p
hsa-miR-6850-3p
hsa-miR-6851-5p
hsa-miR-6852-5p
hsa-miR-6852-3p
hsa-miR-6853-5p
hsa-miR-6854-5p
hsa-miR-6854-3p
hsa-miR-6855-5p
hsa-miR-6856-5p
hsa-miR-6856-3p
hsa-miR-6857-5p
hsa-miR-6859-5p
hsa-miR-6859-3p
hsa-miR-6769b-5p
hsa-miR-6860
hsa-miR-6861-5p
hsa-miR-6862-5p
hsa-miR-6863
hsa-miR-6864-5p
hsa-miR-6864-3p
hsa-miR-6866-5p
hsa-miR-6866-3p
hsa-miR-6867-5p
hsa-miR-6867-3p
hsa-miR-6868-3p
hsa-miR-6869-3p
hsa-miR-6871-3p
hsa-miR-6872-5p
hsa-miR-6872-3p
hsa-miR-6873-3p
hsa-miR-6874-5p
hsa-miR-6875-5p
hsa-miR-6875-3p
hsa-miR-6876-5p
hsa-miR-6877-5p
hsa-miR-6878-3p
hsa-miR-6880-5p
hsa-miR-6882-5p
hsa-miR-6882-3p
hsa-miR-6884-5p
hsa-miR-6885-5p
hsa-miR-6885-3p
hsa-miR-6887-5p
hsa-miR-6887-3p
hsa-miR-6888-5p
hsa-miR-6888-3p
hsa-miR-6889-5p
hsa-miR-6890-3p
hsa-miR-6893-3p
hsa-miR-7106-5p
hsa-miR-7106-3p
hsa-miR-7107-5p
hsa-miR-7107-3p
hsa-miR-7109-5p
hsa-miR-7109-3p
hsa-miR-7110-5p
hsa-miR-7112-5p
hsa-miR-7113-5p
hsa-miR-7151-3p
hsa-miR-7152-3p
hsa-miR-7153-5p
hsa-miR-7153-3p
hsa-miR-7154-3p
hsa-miR-7155-5p
hsa-miR-7156-5p
hsa-miR-7156-3p
hsa-miR-7157-5p
hsa-miR-7157-3p
hsa-miR-7158-5p
hsa-miR-7158-3p
hsa-miR-7161-5p
hsa-miR-7159-3p
hsa-miR-7160-3p
hsa-miR-7162-5p
hsa-miR-7162-3p
hsa-miR-7515
hsa-miR-7703
hsa-miR-7706
hsa-miR-7843-5p
hsa-miR-1273h-5p
hsa-miR-1273h-3p
hsa-miR-6516-3p
hsa-miR-7844-5p
hsa-miR-7846-3p
hsa-miR-7847-3p
hsa-miR-7848-3p
hsa-miR-7851-3p
hsa-miR-7853-5p
hsa-miR-7856-5p
hsa-miR-548ba
hsa-miR-7973
hsa-miR-7976
hsa-miR-7978
hsa-miR-8053
hsa-miR-8054
hsa-miR-8055
hsa-miR-8056
hsa-miR-8057
hsa-miR-8062
hsa-miR-8063
hsa-miR-8064
hsa-miR-8066
hsa-miR-8068
hsa-miR-8070
hsa-miR-8071
hsa-miR-8073
hsa-miR-8078
hsa-miR-8079
hsa-miR-8082
hsa-miR-8083
hsa-miR-8085
hsa-miR-8086
hsa-miR-8087
hsa-miR-8088
hsa-miR-8089
