# Supplementary material for: Circulating miRNome detection analysis reveals 537 miRNAS in plasma, 625 in extracellular vesicles and a discriminant plasma signature of 19 miRNAs in children with retinoblastoma from which 14 are also detected in corresponding primary tumors
Source: PLoS One. 2020 Apr 14;15(4):e0231394. doi: 10.1371/journal.pone.0231394 (PMC7156076; doi:10.1371/journal.pone.0231394)
Supplement: S2 Lists — (XLSX) [file pone.0231394.s002.xlsx]

## Sheet: S2_Lists
S2 Lists. Mirnomic clusters in plasma from healthy controls
1372 miRs non detected across all healthy controls in Plasma						1193 miRs Variably detected across all healthy controls in Plasma						13 miRs shared in all healthy controls in Plasma
hsa-let-7a-5p						hsa-let-7b-5p						hsa-miR-638
hsa-let-7a-3p						hsa-let-7b-3p						hsa-miR-877-5p
hsa-let-7a-2-3p						hsa-let-7c-5p						hsa-miR-1469
hsa-let-7d-5p						hsa-let-7c-3p						hsa-miR-3620-5p
hsa-let-7e-5p						hsa-let-7d-3p						hsa-miR-4487
hsa-let-7e-3p						hsa-let-7f-1-3p						hsa-miR-4706
hsa-let-7f-5p						hsa-miR-15a-3p						hsa-miR-4787-5p
hsa-let-7f-2-3p						hsa-miR-16-5p						hsa-miR-5787
hsa-miR-15a-5p						hsa-miR-19a-5p						hsa-miR-6088
hsa-miR-16-1-3p						hsa-miR-19a-3p						hsa-miR-6732-5p
hsa-miR-17-5p						hsa-miR-19b-3p						hsa-miR-6750-5p
hsa-miR-17-3p						hsa-miR-20a-3p						hsa-miR-6803-5p
hsa-miR-18a-5p						hsa-miR-21-5p						hsa-miR-8075
hsa-miR-18a-3p						hsa-miR-22-5p
hsa-miR-19b-1-5p						hsa-miR-24-1-5p
hsa-miR-19b-2-5p						hsa-miR-24-3p
hsa-miR-20a-5p						hsa-miR-25-5p
hsa-miR-21-3p						hsa-miR-25-3p
hsa-miR-22-3p						hsa-miR-26b-3p
hsa-miR-23a-5p						hsa-miR-27a-3p
hsa-miR-23a-3p						hsa-miR-28-5p
hsa-miR-24-2-5p						hsa-miR-29a-3p
hsa-miR-26a-5p						hsa-miR-30a-5p
hsa-miR-26a-1-3p						hsa-miR-31-5p
hsa-miR-26b-5p						hsa-miR-32-5p
hsa-miR-27a-5p						hsa-miR-92a-3p
hsa-miR-28-3p						hsa-miR-92a-2-5p
hsa-miR-29a-5p						hsa-miR-95-5p
hsa-miR-30a-3p						hsa-miR-98-3p
hsa-miR-31-3p						hsa-miR-101-3p
hsa-miR-32-3p						hsa-miR-103a-3p
hsa-miR-33a-5p						hsa-miR-105-5p
hsa-miR-33a-3p						hsa-miR-107
hsa-miR-92a-1-5p						hsa-miR-16-2-3p
hsa-miR-93-5p						hsa-miR-197-3p
hsa-miR-93-3p						hsa-miR-199a-5p
hsa-miR-95-3p						hsa-miR-208a-5p
hsa-miR-96-5p						hsa-miR-208a-3p
hsa-miR-96-3p						hsa-miR-129-1-3p
hsa-miR-98-5p						hsa-miR-30c-5p
hsa-miR-99a-5p						hsa-miR-30d-5p
hsa-miR-99a-3p						hsa-miR-139-3p
hsa-miR-100-5p						hsa-miR-7-1-3p
hsa-miR-100-3p						hsa-miR-7-2-3p
hsa-miR-101-5p						hsa-miR-10a-3p
hsa-miR-29b-1-5p						hsa-miR-10b-5p
hsa-miR-29b-3p						hsa-miR-10b-3p
hsa-miR-29b-2-5p						hsa-miR-34a-3p
hsa-miR-103a-2-5p						hsa-miR-181b-3p
hsa-miR-105-3p						hsa-miR-181c-3p
hsa-miR-106a-5p						hsa-miR-183-5p
hsa-miR-106a-3p						hsa-miR-183-3p
hsa-miR-192-5p						hsa-miR-187-5p
hsa-miR-192-3p						hsa-miR-199b-5p
hsa-miR-196a-5p						hsa-miR-204-5p
hsa-miR-197-5p						hsa-miR-204-3p
hsa-miR-198						hsa-miR-210-5p
hsa-miR-199a-3p						hsa-miR-211-5p
hsa-miR-129-5p						hsa-miR-212-3p
hsa-miR-148a-5p						hsa-miR-181a-3p
hsa-miR-148a-3p						hsa-miR-216a-5p
hsa-miR-30c-2-3p						hsa-miR-221-5p
hsa-miR-30d-3p						hsa-miR-221-3p
hsa-miR-139-5p						hsa-miR-222-3p
hsa-miR-147a						hsa-miR-223-3p
hsa-miR-7-5p						hsa-miR-224-3p
hsa-miR-10a-5p						hsa-miR-200b-5p
hsa-miR-34a-5p						hsa-miR-200b-3p
hsa-miR-181a-5p						hsa-let-7g-5p
hsa-miR-181a-2-3p						hsa-let-7i-5p
hsa-miR-181b-5p						hsa-miR-1
hsa-miR-181c-5p						hsa-miR-23b-3p
hsa-miR-182-5p						hsa-miR-122-5p
hsa-miR-182-3p						hsa-miR-122-3p
hsa-miR-187-3p						hsa-miR-124-3p
hsa-miR-196a-3p						hsa-miR-130a-5p
hsa-miR-199b-3p						hsa-miR-130a-3p
hsa-miR-203a						hsa-miR-132-3p
hsa-miR-205-5p						hsa-miR-135a-3p
hsa-miR-205-3p						hsa-miR-137
hsa-miR-210-3p						hsa-miR-140-3p
hsa-miR-211-3p						hsa-miR-144-5p
hsa-miR-212-5p						hsa-miR-145-5p
hsa-miR-214-5p						hsa-miR-153-5p
hsa-miR-214-3p						hsa-miR-191-5p
hsa-miR-215-5p						hsa-miR-191-3p
hsa-miR-215-3p						hsa-miR-9-3p
hsa-miR-216a-3p						hsa-miR-125a-5p
hsa-miR-217						hsa-miR-125b-2-3p
hsa-miR-218-5p						hsa-miR-126-5p
hsa-miR-218-1-3p						hsa-miR-126-3p
hsa-miR-218-2-3p						hsa-miR-129-2-3p
hsa-miR-219a-5p						hsa-miR-134-5p
hsa-miR-219a-1-3p						hsa-miR-136-3p
hsa-miR-222-5p						hsa-miR-146a-5p
hsa-miR-223-5p						hsa-miR-149-5p
hsa-miR-224-5p						hsa-miR-149-3p
hsa-let-7g-3p						hsa-miR-150-5p
hsa-let-7i-3p						hsa-miR-185-5p
hsa-miR-15b-5p						hsa-miR-186-3p
hsa-miR-15b-3p						hsa-miR-190a-3p
hsa-miR-23b-5p						hsa-miR-194-5p
hsa-miR-27b-5p						hsa-miR-320a
hsa-miR-27b-3p						hsa-miR-155-5p
hsa-miR-30b-5p						hsa-miR-155-3p
hsa-miR-30b-3p						hsa-miR-128-2-5p
hsa-miR-124-5p						hsa-miR-29c-3p
hsa-miR-125b-5p						hsa-miR-200a-5p
hsa-miR-125b-1-3p						hsa-miR-34b-5p
hsa-miR-128-1-5p						hsa-miR-34b-3p
hsa-miR-128-3p						hsa-miR-34c-3p
hsa-miR-132-5p						hsa-miR-299-5p
hsa-miR-133a-5p						hsa-miR-99b-5p
hsa-miR-133a-3p						hsa-miR-296-5p
hsa-miR-135a-5p						hsa-miR-130b-3p
hsa-miR-138-5p						hsa-miR-30e-5p
hsa-miR-138-2-3p						hsa-miR-363-3p
hsa-miR-140-5p						hsa-miR-365a-5p
hsa-miR-141-5p						hsa-miR-365a-3p
hsa-miR-141-3p						hsa-miR-365b-3p
hsa-miR-142-5p						hsa-miR-376c-5p
hsa-miR-142-3p						hsa-miR-369-3p
hsa-miR-143-5p						hsa-miR-372-5p
hsa-miR-143-3p						hsa-miR-373-5p
hsa-miR-144-3p						hsa-miR-374a-5p
hsa-miR-145-3p						hsa-miR-376a-3p
hsa-miR-152-5p						hsa-miR-377-5p
hsa-miR-152-3p						hsa-miR-378a-5p
hsa-miR-153-3p						hsa-miR-378a-3p
hsa-miR-9-5p						hsa-miR-379-3p
hsa-miR-125a-3p						hsa-miR-382-5p
hsa-miR-127-5p						hsa-miR-383-3p
hsa-miR-127-3p						hsa-miR-330-3p
hsa-miR-134-3p						hsa-miR-328-3p
hsa-miR-136-5p						hsa-miR-337-3p
hsa-miR-138-1-3p						hsa-miR-135b-3p
hsa-miR-146a-3p						hsa-miR-148b-5p
hsa-miR-150-3p						hsa-miR-324-5p
hsa-miR-154-5p						hsa-miR-338-3p
hsa-miR-154-3p						hsa-miR-339-5p
hsa-miR-184						hsa-miR-335-5p
hsa-miR-185-3p						hsa-miR-346
hsa-miR-186-5p						hsa-miR-196b-3p
hsa-miR-188-5p						hsa-miR-422a
hsa-miR-188-3p						hsa-miR-423-5p
hsa-miR-190a-5p						hsa-miR-424-3p
hsa-miR-193a-5p						hsa-miR-425-3p
hsa-miR-193a-3p						hsa-miR-18b-3p
hsa-miR-195-5p						hsa-miR-20b-3p
hsa-miR-195-3p						hsa-miR-429
hsa-miR-206						hsa-miR-431-3p
hsa-miR-200c-5p						hsa-miR-451a
hsa-miR-200c-3p						hsa-miR-452-5p
hsa-miR-194-3p						hsa-miR-409-5p
hsa-miR-106b-5p						hsa-miR-409-3p
hsa-miR-106b-3p						hsa-miR-412-3p
hsa-miR-29c-5p						hsa-miR-410-3p
hsa-miR-30c-1-3p						hsa-miR-376b-5p
hsa-miR-200a-3p						hsa-miR-376b-3p
hsa-miR-302a-5p						hsa-miR-483-5p
hsa-miR-302a-3p						hsa-miR-483-3p
hsa-miR-219a-2-3p						hsa-miR-484
hsa-miR-34c-5p						hsa-miR-486-5p
hsa-miR-299-3p						hsa-miR-487a-3p
hsa-miR-301a-5p						hsa-miR-488-3p
hsa-miR-301a-3p						hsa-miR-491-3p
hsa-miR-99b-3p						hsa-miR-511-3p
hsa-miR-296-3p						hsa-miR-146b-5p
hsa-miR-130b-5p						hsa-miR-146b-3p
hsa-miR-30e-3p						hsa-miR-202-5p
hsa-miR-26a-2-3p						hsa-miR-202-3p
hsa-miR-361-5p						hsa-miR-493-3p
hsa-miR-361-3p						hsa-miR-494-5p
hsa-miR-362-5p						hsa-miR-494-3p
hsa-miR-362-3p						hsa-miR-495-3p
hsa-miR-363-5p						hsa-miR-496
hsa-miR-365b-5p						hsa-miR-181d-3p
hsa-miR-302b-5p						hsa-miR-498
hsa-miR-302b-3p						hsa-miR-520a-3p
hsa-miR-302c-5p						hsa-miR-519b-3p
hsa-miR-302c-3p						hsa-miR-518f-3p
hsa-miR-302d-5p						hsa-miR-518b
hsa-miR-302d-3p						hsa-miR-518c-5p
hsa-miR-367-5p						hsa-miR-524-5p
hsa-miR-367-3p						hsa-miR-517-5p
hsa-miR-376c-3p						hsa-miR-520d-3p
hsa-miR-369-5p						hsa-miR-520g-5p
hsa-miR-370-5p						hsa-miR-516b-3p
hsa-miR-370-3p						hsa-miR-518e-3p
hsa-miR-371a-5p						hsa-miR-518a-3p
hsa-miR-371a-3p						hsa-miR-520h
hsa-miR-372-3p						hsa-miR-516a-5p
hsa-miR-373-3p						hsa-miR-516a-3p
hsa-miR-374a-3p						hsa-miR-500a-5p
hsa-miR-375						hsa-miR-500a-3p
hsa-miR-376a-5p						hsa-miR-501-3p
hsa-miR-377-3p						hsa-miR-502-3p
hsa-miR-379-5p						hsa-miR-503-5p
hsa-miR-380-5p						hsa-miR-504-5p
hsa-miR-380-3p						hsa-miR-504-3p
hsa-miR-381-5p						hsa-miR-505-5p
hsa-miR-381-3p						hsa-miR-506-5p
hsa-miR-382-3p						hsa-miR-509-5p
hsa-miR-383-5p						hsa-miR-510-5p
hsa-miR-340-5p						hsa-miR-510-3p
hsa-miR-340-3p						hsa-miR-532-5p
hsa-miR-330-5p						hsa-miR-532-3p
hsa-miR-328-5p						hsa-miR-455-3p
hsa-miR-342-5p						hsa-miR-376a-2-5p
hsa-miR-342-3p						hsa-miR-552-3p
hsa-miR-337-5p						hsa-miR-92b-3p
hsa-miR-323a-5p						hsa-miR-556-5p
hsa-miR-323a-3p						hsa-miR-559
hsa-miR-326						hsa-miR-561-5p
hsa-miR-151a-5p						hsa-miR-561-3p
hsa-miR-151a-3p						hsa-miR-562
hsa-miR-135b-5p						hsa-miR-563
hsa-miR-148b-3p						hsa-miR-568
hsa-miR-331-5p						hsa-miR-551b-5p
hsa-miR-331-3p						hsa-miR-569
hsa-miR-324-3p						hsa-miR-570-5p
hsa-miR-338-5p						hsa-miR-570-3p
hsa-miR-339-3p						hsa-miR-572
hsa-miR-335-3p						hsa-miR-574-5p
hsa-miR-133b						hsa-miR-574-3p
hsa-miR-325						hsa-miR-576-3p
hsa-miR-345-5p						hsa-miR-577
hsa-miR-345-3p						hsa-miR-579-3p
hsa-miR-384						hsa-miR-583
hsa-miR-196b-5p						hsa-miR-584-3p
hsa-miR-423-3p						hsa-miR-548a-3p
hsa-miR-424-5p						hsa-miR-548b-5p
hsa-miR-425-5p						hsa-miR-589-3p
hsa-miR-18b-5p						hsa-miR-550a-5p
hsa-miR-20b-5p						hsa-miR-550a-3p
hsa-miR-448						hsa-miR-590-5p
hsa-miR-449a						hsa-miR-590-3p
hsa-miR-450a-5p						hsa-miR-593-5p
hsa-miR-450a-1-3p						hsa-miR-597-3p
hsa-miR-431-5p						hsa-miR-599
hsa-miR-433-5p						hsa-miR-548a-5p
hsa-miR-433-3p						hsa-miR-602
hsa-miR-329-5p						hsa-miR-603
hsa-miR-329-3p						hsa-miR-605-5p
hsa-miR-452-3p						hsa-miR-605-3p
hsa-miR-412-5p						hsa-miR-606
hsa-miR-410-5p						hsa-miR-607
hsa-miR-485-5p						hsa-miR-614
hsa-miR-485-3p						hsa-miR-615-3p
hsa-miR-486-3p						hsa-miR-616-5p
hsa-miR-487a-5p						hsa-miR-616-3p
hsa-miR-488-5p						hsa-miR-548c-5p
hsa-miR-489-5p						hsa-miR-548c-3p
hsa-miR-489-3p						hsa-miR-617
hsa-miR-490-5p						hsa-miR-618
hsa-miR-490-3p						hsa-miR-619-5p
hsa-miR-491-5p						hsa-miR-619-3p
hsa-miR-511-5p						hsa-miR-620
hsa-miR-492						hsa-miR-624-3p
hsa-miR-493-5p						hsa-miR-625-5p
hsa-miR-432-5p						hsa-miR-625-3p
hsa-miR-432-3p						hsa-miR-626
hsa-miR-495-5p						hsa-miR-628-5p
hsa-miR-193b-5p						hsa-miR-628-3p
hsa-miR-193b-3p						hsa-miR-629-3p
hsa-miR-497-5p						hsa-miR-633
hsa-miR-497-3p						hsa-miR-634
hsa-miR-181d-5p						hsa-miR-635
hsa-miR-512-5p						hsa-miR-636
hsa-miR-512-3p						hsa-miR-640
hsa-miR-520e						hsa-miR-641
hsa-miR-515-5p						hsa-miR-642a-5p
hsa-miR-515-3p						hsa-miR-642a-3p
hsa-miR-519e-5p						hsa-miR-644a
hsa-miR-519e-3p						hsa-miR-649
hsa-miR-520f-5p						hsa-miR-661
hsa-miR-520f-3p						hsa-miR-662
hsa-miR-519c-5p						hsa-miR-663a
hsa-miR-519c-3p						hsa-miR-449b-5p
hsa-miR-520a-5p						hsa-miR-449b-3p
hsa-miR-526b-5p						hsa-miR-656-3p
hsa-miR-526b-3p						hsa-miR-659-5p
hsa-miR-519b-5p						hsa-miR-659-3p
hsa-miR-525-5p						hsa-miR-660-5p
hsa-miR-525-3p						hsa-miR-542-5p
hsa-miR-523-5p						hsa-miR-542-3p
hsa-miR-523-3p						hsa-miR-758-5p
hsa-miR-518f-5p						hsa-miR-671-5p
hsa-miR-520b						hsa-miR-671-3p
hsa-miR-526a						hsa-miR-668-5p
hsa-miR-520c-5p						hsa-miR-668-3p
hsa-miR-520c-3p						hsa-miR-767-3p
hsa-miR-518c-3p						hsa-miR-1224-3p
hsa-miR-524-3p						hsa-miR-320b
hsa-miR-517a-3p						hsa-miR-320c
hsa-miR-519d-5p						hsa-miR-1296-5p
hsa-miR-519d-3p						hsa-miR-1468-3p
hsa-miR-521						hsa-miR-1323
hsa-miR-520d-5p						hsa-miR-1271-5p
hsa-miR-517b-3p						hsa-miR-1271-3p
hsa-miR-520g-3p						hsa-miR-1185-5p
hsa-miR-516b-5p						hsa-miR-1185-2-3p
hsa-miR-518e-5p						hsa-miR-449c-5p
hsa-miR-518a-5p						hsa-miR-449c-3p
hsa-miR-518d-5p						hsa-miR-766-3p
hsa-miR-518d-3p						hsa-miR-1185-1-3p
hsa-miR-517c-3p						hsa-miR-762
hsa-miR-522-5p						hsa-miR-1298-3p
hsa-miR-522-3p						hsa-miR-764
hsa-miR-519a-5p						hsa-miR-770-5p
hsa-miR-519a-3p						hsa-miR-675-3p
hsa-miR-527						hsa-miR-298
hsa-miR-499a-5p						hsa-miR-891a-3p
hsa-miR-499a-3p						hsa-miR-300
hsa-miR-501-5p						hsa-miR-450b-5p
hsa-miR-502-5p						hsa-miR-874-5p
hsa-miR-450a-2-3p						hsa-miR-874-3p
hsa-miR-503-3p						hsa-miR-890
hsa-miR-505-3p						hsa-miR-888-3p
hsa-miR-513a-5p						hsa-miR-876-5p
hsa-miR-513a-3p						hsa-miR-885-5p
hsa-miR-506-3p						hsa-miR-885-3p
hsa-miR-507						hsa-miR-877-3p
hsa-miR-508-5p						hsa-miR-665
hsa-miR-508-3p						hsa-miR-873-5p
hsa-miR-509-3p						hsa-miR-760
hsa-miR-514a-5p						hsa-miR-216b-5p
hsa-miR-514a-3p						hsa-miR-216b-3p
hsa-miR-455-5p						hsa-miR-208b-3p
hsa-miR-539-5p						hsa-miR-921
hsa-miR-539-3p						hsa-miR-509-3-5p
hsa-miR-544a						hsa-miR-933
hsa-miR-545-5p						hsa-miR-937-5p
hsa-miR-545-3p						hsa-miR-938
hsa-miR-487b-5p						hsa-miR-940
hsa-miR-487b-3p						hsa-miR-943
hsa-miR-551a						hsa-miR-1180-5p
hsa-miR-552-5p						hsa-miR-1182
hsa-miR-553						hsa-miR-1183
hsa-miR-554						hsa-miR-1184
hsa-miR-92b-5p						hsa-miR-1225-5p
hsa-miR-555						hsa-miR-1225-3p
hsa-miR-556-3p						hsa-miR-1227-5p
hsa-miR-557						hsa-miR-1227-3p
hsa-miR-558						hsa-miR-1228-5p
hsa-miR-564						hsa-miR-1228-3p
hsa-miR-566						hsa-miR-1229-5p
hsa-miR-567						hsa-miR-1229-3p
hsa-miR-551b-3p						hsa-miR-1233-5p
hsa-miR-571						hsa-miR-1233-3p
hsa-miR-573						hsa-miR-1234-3p
hsa-miR-575						hsa-miR-1236-5p
hsa-miR-576-5p						hsa-miR-1236-3p
hsa-miR-578						hsa-miR-1237-5p
hsa-miR-579-5p						hsa-miR-1237-3p
hsa-miR-580-5p						hsa-miR-1238-3p
hsa-miR-580-3p						hsa-miR-1203
hsa-miR-581						hsa-miR-1208
hsa-miR-582-5p						hsa-miR-548e-3p
hsa-miR-582-3p						hsa-miR-548j-3p
hsa-miR-584-5p						hsa-miR-1286
hsa-miR-585-5p						hsa-miR-1287-3p
hsa-miR-585-3p						hsa-miR-548k
hsa-miR-586						hsa-miR-1294
hsa-miR-587						hsa-miR-1295a
hsa-miR-548b-3p						hsa-miR-548l
hsa-miR-588						hsa-miR-1302
hsa-miR-589-5p						hsa-miR-1303
hsa-miR-591						hsa-miR-1304-5p
hsa-miR-592						hsa-miR-1304-3p
hsa-miR-593-3p						hsa-miR-1305
hsa-miR-595						hsa-miR-548f-5p
hsa-miR-596						hsa-miR-548f-3p
hsa-miR-597-5p						hsa-miR-1246
hsa-miR-598-5p						hsa-miR-1247-5p
hsa-miR-598-3p						hsa-miR-1249
hsa-miR-600						hsa-miR-1250-5p
hsa-miR-601						hsa-miR-1250-3p
hsa-miR-604						hsa-miR-1253
hsa-miR-608						hsa-miR-1255a
hsa-miR-609						hsa-miR-1256
hsa-miR-610						hsa-miR-1258
hsa-miR-611						hsa-miR-1260a
hsa-miR-612						hsa-miR-548g-5p
hsa-miR-613						hsa-miR-1262
hsa-miR-615-5p						hsa-miR-1263
hsa-miR-621						hsa-miR-1265
hsa-miR-622						hsa-miR-1266-3p
hsa-miR-623						hsa-miR-1267
hsa-miR-624-5p						hsa-miR-1268a
hsa-miR-627-5p						hsa-miR-1270
hsa-miR-627-3p						hsa-miR-1272
hsa-miR-629-5p						hsa-miR-1273a
hsa-miR-630						hsa-miR-548h-5p
hsa-miR-631						hsa-miR-548h-3p
hsa-miR-33b-5p						hsa-miR-1275
hsa-miR-33b-3p						hsa-miR-1276
hsa-miR-632						hsa-miR-1277-5p
hsa-miR-637						hsa-miR-1277-3p
hsa-miR-639						hsa-miR-548p
hsa-miR-643						hsa-miR-548i
hsa-miR-645						hsa-miR-1278
hsa-miR-646						hsa-miR-1279
hsa-miR-647						hsa-miR-1281
hsa-miR-648						hsa-miR-1288-3p
hsa-miR-650						hsa-miR-1292-3p
hsa-miR-651-5p						hsa-miR-1252-5p
hsa-miR-651-3p						hsa-miR-1255b-5p
hsa-miR-652-5p						hsa-miR-664a-5p
hsa-miR-652-3p						hsa-miR-664a-3p
hsa-miR-548d-5p						hsa-miR-1306-5p
hsa-miR-548d-3p						hsa-miR-1306-3p
hsa-miR-653-5p						hsa-miR-1307-3p
hsa-miR-653-3p						hsa-miR-513b-3p
hsa-miR-411-5p						hsa-miR-1470
hsa-miR-411-3p						hsa-miR-1537-5p
hsa-miR-654-5p						hsa-miR-1537-3p
hsa-miR-654-3p						hsa-miR-1539
hsa-miR-655-5p						hsa-miR-320d
hsa-miR-655-3p						hsa-miR-1825
hsa-miR-656-5p						hsa-miR-1827
hsa-miR-549a						hsa-miR-1908-5p
hsa-miR-657						hsa-miR-1909-5p
hsa-miR-658						hsa-miR-1910-5p
hsa-miR-660-3p						hsa-miR-1910-3p
hsa-miR-421						hsa-miR-1911-3p
hsa-miR-758-3p						hsa-miR-1912
hsa-miR-1264						hsa-miR-1913
hsa-miR-550a-3-5p						hsa-miR-1914-5p
hsa-miR-767-5p						hsa-miR-1915-3p
hsa-miR-1224-5p						hsa-miR-1976
hsa-miR-151b						hsa-miR-2052
hsa-miR-1296-3p						hsa-miR-2053
hsa-miR-1468-5p						hsa-miR-2110
hsa-miR-1301-5p						hsa-miR-2115-3p
hsa-miR-1301-3p						hsa-miR-2116-3p
hsa-miR-454-5p						hsa-miR-2276-5p
hsa-miR-454-3p						hsa-miR-2277-5p
hsa-miR-1283						hsa-miR-2278
hsa-miR-769-5p						hsa-miR-2681-5p
hsa-miR-769-3p						hsa-miR-2682-5p
hsa-miR-766-5p						hsa-miR-711
hsa-miR-378d						hsa-miR-718
hsa-miR-802						hsa-miR-2861
hsa-miR-670-5p						hsa-miR-3118
hsa-miR-670-3p						hsa-miR-3121-3p
hsa-miR-1298-5p						hsa-miR-3122
hsa-miR-2113						hsa-miR-3124-5p
hsa-miR-761						hsa-miR-3124-3p
hsa-miR-759						hsa-miR-548s
hsa-miR-765						hsa-miR-3126-3p
hsa-miR-675-5p						hsa-miR-3127-5p
hsa-miR-891a-5p						hsa-miR-3128
hsa-miR-892a						hsa-miR-3131
hsa-miR-450b-3p						hsa-miR-3132
hsa-miR-891b						hsa-miR-3133
hsa-miR-888-5p						hsa-miR-378b
hsa-miR-892b						hsa-miR-3134
hsa-miR-541-5p						hsa-miR-466
hsa-miR-541-3p						hsa-miR-3139
hsa-miR-889-5p						hsa-miR-548t-5p
hsa-miR-889-3p						hsa-miR-548t-3p
hsa-miR-875-5p						hsa-miR-3141
hsa-miR-875-3p						hsa-miR-3142
hsa-miR-876-3p						hsa-miR-548u
hsa-miR-708-5p						hsa-miR-3144-5p
hsa-miR-708-3p						hsa-miR-3144-3p
hsa-miR-147b						hsa-miR-3145-5p
hsa-miR-190b						hsa-miR-3145-3p
hsa-miR-744-5p						hsa-miR-3147
hsa-miR-744-3p						hsa-miR-3148
hsa-miR-887-5p						hsa-miR-3151-5p
hsa-miR-887-3p						hsa-miR-3151-3p
hsa-miR-873-3p						hsa-miR-3152-3p
hsa-miR-543						hsa-miR-3153
hsa-miR-374b-5p						hsa-miR-3154
hsa-miR-374b-3p						hsa-miR-3156-5p
hsa-miR-301b						hsa-miR-3156-3p
hsa-miR-208b-5p						hsa-miR-3157-3p
hsa-miR-920						hsa-miR-3159
hsa-miR-922						hsa-miR-3160-5p
hsa-miR-924						hsa-miR-3162-5p
hsa-miR-934						hsa-miR-3162-3p
hsa-miR-935						hsa-miR-3163
hsa-miR-936						hsa-miR-1260b
hsa-miR-937-3p						hsa-miR-3167
hsa-miR-939-5p						hsa-miR-3173-3p
hsa-miR-939-3p						hsa-miR-323b-3p
hsa-miR-941						hsa-miR-3174
hsa-miR-942-5p						hsa-miR-3178
hsa-miR-942-3p						hsa-miR-3179
hsa-miR-944						hsa-miR-3184-5p
hsa-miR-297						hsa-miR-3184-3p
hsa-miR-1178-5p						hsa-miR-3185
hsa-miR-1178-3p						hsa-miR-3065-3p
hsa-miR-1179						hsa-miR-3188
hsa-miR-1180-3p						hsa-miR-3189-5p
hsa-miR-1181						hsa-miR-320e
hsa-miR-1226-5p						hsa-miR-3190-3p
hsa-miR-1226-3p						hsa-miR-3192-5p
hsa-miR-1231						hsa-miR-3193
hsa-miR-1238-5p						hsa-miR-3194-3p
hsa-miR-1200						hsa-miR-3196
hsa-miR-1202						hsa-miR-548x-5p
hsa-miR-663b						hsa-miR-548x-3p
hsa-miR-1204						hsa-miR-3197
hsa-miR-1205						hsa-miR-3201
hsa-miR-1206						hsa-miR-514b-5p
hsa-miR-1207-5p						hsa-miR-3202
hsa-miR-1207-3p						hsa-miR-378c
hsa-miR-548e-5p						hsa-miR-4301
hsa-miR-548j-5p						hsa-miR-4299
hsa-miR-1285-5p						hsa-miR-4298
hsa-miR-1285-3p						hsa-miR-4304
hsa-miR-1287-5p						hsa-miR-4306
hsa-miR-1289						hsa-miR-4310
hsa-miR-1290						hsa-miR-4312
hsa-miR-1291						hsa-miR-4313
hsa-miR-1293						hsa-miR-4318
hsa-miR-1297						hsa-miR-4321
hsa-miR-1299						hsa-miR-4323
hsa-miR-1243						hsa-miR-4258
hsa-miR-1244						hsa-miR-4259
hsa-miR-1245a						hsa-miR-4260
hsa-miR-1247-3p						hsa-miR-4254
hsa-miR-1248						hsa-miR-4252
hsa-miR-1251-5p						hsa-miR-4326
hsa-miR-1251-3p						hsa-miR-4327
hsa-miR-1254						hsa-miR-4261
hsa-miR-1257						hsa-miR-4262
hsa-miR-548g-3p						hsa-miR-2355-5p
hsa-miR-1261						hsa-miR-4270
hsa-miR-548n						hsa-miR-4274
hsa-miR-548m						hsa-miR-4281
hsa-miR-548o-3p						hsa-miR-4277
hsa-miR-1266-5p						hsa-miR-4279
hsa-miR-1269a						hsa-miR-4278
hsa-miR-302e						hsa-miR-4285
hsa-miR-302f						hsa-miR-4284
hsa-miR-1282						hsa-miR-4286
hsa-miR-1284						hsa-miR-4289
hsa-miR-1288-5p						hsa-miR-4290
hsa-miR-1292-5p						hsa-miR-4329
hsa-miR-1252-3p						hsa-miR-4330
hsa-miR-1255b-2-3p						hsa-miR-500b-3p
hsa-miR-1307-5p						hsa-miR-3605-5p
hsa-miR-513b-5p						hsa-miR-3605-3p
hsa-miR-513c-5p						hsa-miR-3609
hsa-miR-513c-3p						hsa-miR-3612
hsa-miR-1321						hsa-miR-3613-5p
hsa-miR-1322						hsa-miR-3613-3p
hsa-miR-1197						hsa-miR-3614-5p
hsa-miR-1324						hsa-miR-3616-5p
hsa-miR-1471						hsa-miR-3616-3p
hsa-miR-1538						hsa-miR-3617-5p
hsa-miR-103b						hsa-miR-3617-3p
hsa-miR-1908-3p						hsa-miR-3619-5p
hsa-miR-1909-3p						hsa-miR-23c
hsa-miR-1911-5p						hsa-miR-3620-3p
hsa-miR-1914-3p						hsa-miR-3621
hsa-miR-1915-5p						hsa-miR-3622a-3p
hsa-miR-1972						hsa-miR-3646
hsa-miR-1973						hsa-miR-3648
hsa-miR-2054						hsa-miR-3652
hsa-miR-2114-5p						hsa-miR-3653
hsa-miR-2114-3p						hsa-miR-3654
hsa-miR-2115-5p						hsa-miR-3655
hsa-miR-2116-5p						hsa-miR-3656
hsa-miR-2117						hsa-miR-3658
hsa-miR-548q						hsa-miR-3663-3p
hsa-miR-2276-3p						hsa-miR-3665
hsa-miR-2277-3p						hsa-miR-3666
hsa-miR-2681-3p						hsa-miR-3667-3p
hsa-miR-2682-3p						hsa-miR-3672
hsa-miR-2909						hsa-miR-3673
hsa-miR-3115						hsa-miR-3675-3p
hsa-miR-3116						hsa-miR-3677-5p
hsa-miR-3117-5p						hsa-miR-3679-5p
hsa-miR-3117-3p						hsa-miR-3679-3p
hsa-miR-3119						hsa-miR-3681-5p
hsa-miR-3120-5p						hsa-miR-3682-3p
hsa-miR-3120-3p						hsa-miR-3685
hsa-miR-3121-5p						hsa-miR-3686
hsa-miR-3123						hsa-miR-3687
hsa-miR-3125						hsa-miR-3688-5p
hsa-miR-3126-5p						hsa-miR-3688-3p
hsa-miR-3127-3p						hsa-miR-3690
hsa-miR-3129-5p						hsa-miR-3691-5p
hsa-miR-3129-3p						hsa-miR-3692-5p
hsa-miR-3130-5p						hsa-miR-3692-3p
hsa-miR-3130-3p						hsa-miR-3909
hsa-miR-3135a						hsa-miR-3910
hsa-miR-3136-5p						hsa-miR-3912-5p
hsa-miR-3136-3p						hsa-miR-3914
hsa-miR-544b						hsa-miR-3916
hsa-miR-3137						hsa-miR-3917
hsa-miR-3138						hsa-miR-3918
hsa-miR-3140-5p						hsa-miR-3150b-5p
hsa-miR-3140-3p						hsa-miR-3150b-3p
hsa-miR-3143						hsa-miR-3921
hsa-miR-1273c						hsa-miR-3923
hsa-miR-3146						hsa-miR-3925-5p
hsa-miR-548v						hsa-miR-3926
hsa-miR-3149						hsa-miR-3927-3p
hsa-miR-3150a-5p						hsa-miR-3928-5p
hsa-miR-3150a-3p						hsa-miR-3928-3p
hsa-miR-3152-5p						hsa-miR-3929
hsa-miR-3074-5p						hsa-miR-3935
hsa-miR-3074-3p						hsa-miR-3936
hsa-miR-3155a						hsa-miR-3938
hsa-miR-3157-5p						hsa-miR-3940-5p
hsa-miR-3158-5p						hsa-miR-3941
hsa-miR-3158-3p						hsa-miR-3942-5p
hsa-miR-3160-3p						hsa-miR-3942-3p
hsa-miR-3161						hsa-miR-3944-5p
hsa-miR-3164						hsa-miR-3945
hsa-miR-3165						hsa-miR-642b-5p
hsa-miR-3166						hsa-miR-642b-3p
hsa-miR-3168						hsa-miR-550b-2-5p
hsa-miR-3169						hsa-miR-548z
hsa-miR-3170						hsa-miR-548aa
hsa-miR-3171						hsa-miR-548o-5p
hsa-miR-3173-5p						hsa-miR-1268b
hsa-miR-1193						hsa-miR-4418
hsa-miR-323b-5p						hsa-miR-4422
hsa-miR-3175						hsa-miR-4423-3p
hsa-miR-3176						hsa-miR-378g
hsa-miR-3177-5p						hsa-miR-548ac
hsa-miR-3177-3p						hsa-miR-4425
hsa-miR-3180-5p						hsa-miR-4428
hsa-miR-3180-3p						hsa-miR-4429
hsa-miR-548w						hsa-miR-4431
hsa-miR-3181						hsa-miR-4432
hsa-miR-3182						hsa-miR-4433-5p
hsa-miR-3183						hsa-miR-4433-3p
hsa-miR-3065-5p						hsa-miR-4434
hsa-miR-3186-5p						hsa-miR-4435
hsa-miR-3186-3p						hsa-miR-4436a
hsa-miR-3187-5p						hsa-miR-548ae
hsa-miR-3187-3p						hsa-miR-4439
hsa-miR-3189-3p						hsa-miR-4445-3p
hsa-miR-3190-5p						hsa-miR-4446-5p
hsa-miR-3191-5p						hsa-miR-4446-3p
hsa-miR-3191-3p						hsa-miR-4448
hsa-miR-3192-3p						hsa-miR-548ag
hsa-miR-3194-5p						hsa-miR-4455
hsa-miR-3195						hsa-miR-378h
hsa-miR-3198						hsa-miR-4463
hsa-miR-3199						hsa-miR-548ai
hsa-miR-3200-5p						hsa-miR-548aj-3p
hsa-miR-3200-3p						hsa-miR-548aj-5p
hsa-miR-514b-3p						hsa-miR-4465
hsa-miR-1273d						hsa-miR-4466
hsa-miR-4295						hsa-miR-4470
hsa-miR-4296						hsa-miR-4474-5p
hsa-miR-4297						hsa-miR-4475
hsa-miR-4293						hsa-miR-4476
hsa-miR-4294						hsa-miR-3689d
hsa-miR-4300						hsa-miR-4482-5p
hsa-miR-4302						hsa-miR-4484
hsa-miR-4303						hsa-miR-4486
hsa-miR-4305						hsa-miR-4488
hsa-miR-4309						hsa-miR-548al
hsa-miR-4307						hsa-miR-4490
hsa-miR-4308						hsa-miR-4497
hsa-miR-4311						hsa-miR-4498
hsa-miR-4315						hsa-miR-4419b
hsa-miR-4316						hsa-miR-4499
hsa-miR-4314						hsa-miR-2392
hsa-miR-4319						hsa-miR-4507
hsa-miR-4320						hsa-miR-4508
hsa-miR-4317						hsa-miR-4509
hsa-miR-4322						hsa-miR-4511
hsa-miR-4324						hsa-miR-4512
hsa-miR-4256						hsa-miR-4516
hsa-miR-4257						hsa-miR-4517
hsa-miR-4253						hsa-miR-4518
hsa-miR-4251						hsa-miR-4520a-3p
hsa-miR-4255						hsa-miR-4522
hsa-miR-4325						hsa-miR-4524a-5p
hsa-miR-4265						hsa-miR-4524a-3p
hsa-miR-4266						hsa-miR-4528
hsa-miR-4267						hsa-miR-4529-5p
hsa-miR-2355-3p						hsa-miR-4529-3p
hsa-miR-4268						hsa-miR-4530
hsa-miR-4269						hsa-miR-4532
hsa-miR-4263						hsa-miR-378i
hsa-miR-4264						hsa-miR-4535
hsa-miR-4271						hsa-miR-548am-5p
hsa-miR-4272						hsa-miR-1587
hsa-miR-4273						hsa-miR-4536-5p
hsa-miR-4276						hsa-miR-4536-3p
hsa-miR-4275						hsa-miR-548an
hsa-miR-4280						hsa-miR-4539
hsa-miR-4282						hsa-miR-3960
hsa-miR-4283						hsa-miR-3974
hsa-miR-4287						hsa-miR-3975
hsa-miR-4288						hsa-miR-3976
hsa-miR-4292						hsa-miR-3977
hsa-miR-4291						hsa-miR-3978
hsa-miR-500b-5p						hsa-miR-4632-5p
hsa-miR-4328						hsa-miR-4633-3p
hsa-miR-3606-5p						hsa-miR-4637
hsa-miR-3606-3p						hsa-miR-4638-5p
hsa-miR-3607-5p						hsa-miR-4640-5p
hsa-miR-3607-3p						hsa-miR-4640-3p
hsa-miR-3610						hsa-miR-4641
hsa-miR-3611						hsa-miR-4642
hsa-miR-3614-3p						hsa-miR-4644
hsa-miR-3615						hsa-miR-4645-5p
hsa-miR-3618						hsa-miR-4646-5p
hsa-miR-3619-3p						hsa-miR-4646-3p
hsa-miR-3622a-5p						hsa-miR-4647
hsa-miR-3622b-5p						hsa-miR-4648
hsa-miR-3622b-3p						hsa-miR-4649-5p
hsa-miR-3649						hsa-miR-4649-3p
hsa-miR-3650						hsa-miR-4651
hsa-miR-3651						hsa-miR-4652-3p
hsa-miR-3657						hsa-miR-4654
hsa-miR-1273e						hsa-miR-4657
hsa-miR-3659						hsa-miR-4659a-5p
hsa-miR-3660						hsa-miR-4662a-3p
hsa-miR-3661						hsa-miR-4664-5p
hsa-miR-3662						hsa-miR-4665-3p
hsa-miR-3663-5p						hsa-miR-4666a-3p
hsa-miR-3664-5p						hsa-miR-4667-3p
hsa-miR-3664-3p						hsa-miR-4668-5p
hsa-miR-3667-5p						hsa-miR-4668-3p
hsa-miR-3668						hsa-miR-4669
hsa-miR-3669						hsa-miR-4670-3p
hsa-miR-3670						hsa-miR-4672
hsa-miR-3671						hsa-miR-4674
hsa-miR-3674						hsa-miR-4677-5p
hsa-miR-3675-5p						hsa-miR-4679
hsa-miR-3677-3p						hsa-miR-4680-5p
hsa-miR-3678-5p						hsa-miR-4680-3p
hsa-miR-3678-3p						hsa-miR-4681
hsa-miR-3680-5p						hsa-miR-4682
hsa-miR-3680-3p						hsa-miR-4683
hsa-miR-3681-3p						hsa-miR-4684-3p
hsa-miR-3682-5p						hsa-miR-4685-3p
hsa-miR-3683						hsa-miR-4687-5p
hsa-miR-3684						hsa-miR-4687-3p
hsa-miR-3689a-5p						hsa-miR-4689
hsa-miR-3689a-3p						hsa-miR-4690-5p
hsa-miR-3691-3p						hsa-miR-4691-3p
hsa-miR-3713						hsa-miR-4693-3p
hsa-miR-3714						hsa-miR-4694-5p
hsa-miR-3180						hsa-miR-4694-3p
hsa-miR-3907						hsa-miR-4695-5p
hsa-miR-3689b-5p						hsa-miR-4698
hsa-miR-3689b-3p						hsa-miR-4699-5p
hsa-miR-3908						hsa-miR-4699-3p
hsa-miR-3911						hsa-miR-4700-3p
hsa-miR-3912-3p						hsa-miR-4701-5p
hsa-miR-3913-5p						hsa-miR-4703-5p
hsa-miR-3913-3p						hsa-miR-4704-5p
hsa-miR-3915						hsa-miR-4704-3p
hsa-miR-3919						hsa-miR-4707-5p
hsa-miR-3920						hsa-miR-4707-3p
hsa-miR-3922-5p						hsa-miR-4708-5p
hsa-miR-3922-3p						hsa-miR-4708-3p
hsa-miR-3924						hsa-miR-4709-5p
hsa-miR-3925-3p						hsa-miR-4709-3p
hsa-miR-3927-5p						hsa-miR-203b-5p
hsa-miR-676-5p						hsa-miR-4710
hsa-miR-676-3p						hsa-miR-4711-5p
hsa-miR-3934-5p						hsa-miR-4712-5p
hsa-miR-3934-3p						hsa-miR-4713-5p
hsa-miR-3937						hsa-miR-4714-5p
hsa-miR-548y						hsa-miR-4715-3p
hsa-miR-3939						hsa-miR-4716-5p
hsa-miR-3940-3p						hsa-miR-4716-3p
hsa-miR-3943						hsa-miR-3529-3p
hsa-miR-3944-3p						hsa-miR-4717-5p
hsa-miR-374c-5p						hsa-miR-4717-3p
hsa-miR-374c-3p						hsa-miR-4720-5p
hsa-miR-550b-3p						hsa-miR-4720-3p
hsa-miR-378e						hsa-miR-4722-5p
hsa-miR-548ab						hsa-miR-4722-3p
hsa-miR-4417						hsa-miR-4520b-3p
hsa-miR-4419a						hsa-miR-4723-3p
hsa-miR-378f						hsa-miR-451b
hsa-miR-4420						hsa-miR-4724-5p
hsa-miR-4421						hsa-miR-4725-5p
hsa-miR-4423-5p						hsa-miR-4727-3p
hsa-miR-4424						hsa-miR-4728-5p
hsa-miR-4426						hsa-miR-4728-3p
hsa-miR-4427						hsa-miR-4729
hsa-miR-4430						hsa-miR-4731-5p
hsa-miR-548ad						hsa-miR-4733-5p
hsa-miR-4437						hsa-miR-4733-3p
hsa-miR-4438						hsa-miR-4734
hsa-miR-4440						hsa-miR-4735-3p
hsa-miR-4441						hsa-miR-4736
hsa-miR-4442						hsa-miR-3064-3p
hsa-miR-4443						hsa-miR-4739
hsa-miR-4444						hsa-miR-4740-3p
hsa-miR-4445-5p						hsa-miR-4742-5p
hsa-miR-4447						hsa-miR-4743-5p
hsa-miR-4449						hsa-miR-4744
hsa-miR-4450						hsa-miR-3591-3p
hsa-miR-548ah-5p						hsa-miR-4745-5p
hsa-miR-548ah-3p						hsa-miR-4746-3p
hsa-miR-4451						hsa-miR-4748
hsa-miR-4452						hsa-miR-4749-5p
hsa-miR-4453						hsa-miR-4749-3p
hsa-miR-4454						hsa-miR-4750-5p
hsa-miR-4456						hsa-miR-4750-3p
hsa-miR-4457						hsa-miR-4751
hsa-miR-4458						hsa-miR-371b-5p
hsa-miR-4459						hsa-miR-371b-3p
hsa-miR-4460						hsa-miR-4756-3p
hsa-miR-4461						hsa-miR-4758-5p
hsa-miR-3135b						hsa-miR-4758-3p
hsa-miR-4462						hsa-miR-4760-5p
hsa-miR-4464						hsa-miR-4760-3p
hsa-miR-4467						hsa-miR-4761-5p
hsa-miR-4468						hsa-miR-4763-5p
hsa-miR-4469						hsa-miR-4763-3p
hsa-miR-4471						hsa-miR-4764-3p
hsa-miR-4472						hsa-miR-4766-5p
hsa-miR-4473						hsa-miR-4766-3p
hsa-miR-4474-3p						hsa-miR-4768-3p
hsa-miR-4477a						hsa-miR-4769-3p
hsa-miR-4477b						hsa-miR-4772-5p
hsa-miR-4478						hsa-miR-4774-3p
hsa-miR-3689c						hsa-miR-4775
hsa-miR-3689e						hsa-miR-4777-3p
hsa-miR-3689f						hsa-miR-4778-5p
hsa-miR-4479						hsa-miR-4780
hsa-miR-3155b						hsa-miR-4436b-5p
hsa-miR-548ak						hsa-miR-4436b-3p
hsa-miR-4480						hsa-miR-4785
hsa-miR-4481						hsa-miR-2467-3p
hsa-miR-4482-3p						hsa-miR-4786-3p
hsa-miR-4483						hsa-miR-4791
hsa-miR-4485						hsa-miR-4793-5p
hsa-miR-4489						hsa-miR-4793-3p
hsa-miR-4491						hsa-miR-4794
hsa-miR-4492						hsa-miR-4795-5p
hsa-miR-4493						hsa-miR-4795-3p
hsa-miR-4494						hsa-miR-4796-3p
hsa-miR-4495						hsa-miR-4797-5p
hsa-miR-4496						hsa-miR-4799-3p
hsa-miR-4500						hsa-miR-4800-5p
hsa-miR-4501						hsa-miR-4801
hsa-miR-4502						hsa-miR-4802-5p
hsa-miR-4503						hsa-miR-4802-3p
hsa-miR-4504						hsa-miR-5001-5p
hsa-miR-4505						hsa-miR-5001-3p
hsa-miR-4506						hsa-miR-5002-5p
hsa-miR-4510						hsa-miR-5003-5p
hsa-miR-4513						hsa-miR-5004-5p
hsa-miR-4514						hsa-miR-5006-5p
hsa-miR-4515						hsa-miR-5006-3p
hsa-miR-4519						hsa-miR-5007-5p
hsa-miR-4520a-5p						hsa-miR-548ap-3p
hsa-miR-4521						hsa-miR-5009-3p
hsa-miR-1269b						hsa-miR-5010-5p
hsa-miR-4523						hsa-miR-5010-3p
hsa-miR-4525						hsa-miR-5011-5p
hsa-miR-4526						hsa-miR-5087
hsa-miR-4527						hsa-miR-5089-5p
hsa-miR-4531						hsa-miR-5090
hsa-miR-4533						hsa-miR-5091
hsa-miR-4534						hsa-miR-5092
hsa-miR-548am-3p						hsa-miR-5094
hsa-miR-4537						hsa-miR-5095
hsa-miR-4538						hsa-miR-1273f
hsa-miR-4540						hsa-miR-1273g-3p
hsa-miR-3972						hsa-miR-5188
hsa-miR-3973						hsa-miR-5190
hsa-miR-4632-3p						hsa-miR-5193
hsa-miR-4633-5p						hsa-miR-5195-5p
hsa-miR-4634						hsa-miR-5196-3p
hsa-miR-4635						hsa-miR-5197-3p
hsa-miR-4636						hsa-miR-5571-5p
hsa-miR-4638-3p						hsa-miR-5571-3p
hsa-miR-4639-5p						hsa-miR-5100
hsa-miR-4639-3p						hsa-miR-5572
hsa-miR-4643						hsa-miR-548aq-3p
hsa-miR-4645-3p						hsa-miR-548ar-5p
hsa-miR-4650-5p						hsa-miR-548as-5p
hsa-miR-4650-3p						hsa-miR-548as-3p
hsa-miR-4652-5p						hsa-miR-664b-5p
hsa-miR-4653-5p						hsa-miR-664b-3p
hsa-miR-4653-3p						hsa-miR-5581-5p
hsa-miR-4655-5p						hsa-miR-5582-5p
hsa-miR-4655-3p						hsa-miR-5583-5p
hsa-miR-4656						hsa-miR-5586-5p
hsa-miR-4658						hsa-miR-5586-3p
hsa-miR-4659a-3p						hsa-miR-548au-3p
hsa-miR-4660						hsa-miR-1295b-5p
hsa-miR-4661-5p						hsa-miR-5588-5p
hsa-miR-4661-3p						hsa-miR-5588-3p
hsa-miR-4662a-5p						hsa-miR-5590-3p
hsa-miR-4659b-5p						hsa-miR-5591-3p
hsa-miR-4659b-3p						hsa-miR-5680
hsa-miR-4663						hsa-miR-5681a
hsa-miR-4662b						hsa-miR-5683
hsa-miR-4664-3p						hsa-miR-548ax
hsa-miR-4665-5p						hsa-miR-5685
hsa-miR-4666a-5p						hsa-miR-5692c
hsa-miR-4667-5p						hsa-miR-5687
hsa-miR-219b-5p						hsa-miR-5681b
hsa-miR-219b-3p						hsa-miR-5691
hsa-miR-4670-5p						hsa-miR-4666b
hsa-miR-4671-5p						hsa-miR-5693
hsa-miR-4671-3p						hsa-miR-5695
hsa-miR-4673						hsa-miR-5699-5p
hsa-miR-4675						hsa-miR-5704
hsa-miR-4676-5p						hsa-miR-6068
hsa-miR-4676-3p						hsa-miR-6069
hsa-miR-4677-3p						hsa-miR-6075
hsa-miR-4678						hsa-miR-6076
hsa-miR-4684-5p						hsa-miR-6077
hsa-miR-4685-5p						hsa-miR-6079
hsa-miR-4686						hsa-miR-6083
hsa-miR-1343-5p						hsa-miR-6085
hsa-miR-1343-3p						hsa-miR-6087
hsa-miR-4688						hsa-miR-6089
hsa-miR-4690-3p						hsa-miR-6090
hsa-miR-4691-5p						hsa-miR-6124
hsa-miR-4692						hsa-miR-6125
hsa-miR-4693-5p						hsa-miR-6126
hsa-miR-4695-3p						hsa-miR-378j
hsa-miR-4696						hsa-miR-6131
hsa-miR-4697-5p						hsa-miR-6132
hsa-miR-4697-3p						hsa-miR-6133
hsa-miR-4700-5p						hsa-miR-6499-5p
hsa-miR-4701-3p						hsa-miR-548ay-3p
hsa-miR-4703-3p						hsa-miR-548az-3p
hsa-miR-4705						hsa-miR-6501-5p
hsa-miR-203b-3p						hsa-miR-6501-3p
hsa-miR-4711-3p						hsa-miR-6503-5p
hsa-miR-4712-3p						hsa-miR-6503-3p
hsa-miR-4713-3p						hsa-miR-6505-5p
hsa-miR-4714-3p						hsa-miR-6505-3p
hsa-miR-4715-5p						hsa-miR-6506-5p
hsa-miR-3529-5p						hsa-miR-6508-5p
hsa-miR-4718						hsa-miR-6509-5p
hsa-miR-4719						hsa-miR-6509-3p
hsa-miR-4721						hsa-miR-6510-5p
hsa-miR-4520b-5p						hsa-miR-6510-3p
hsa-miR-4723-5p						hsa-miR-6511a-5p
hsa-miR-4724-3p						hsa-miR-6511a-3p
hsa-miR-4725-3p						hsa-miR-6512-5p
hsa-miR-4726-5p						hsa-miR-6513-3p
hsa-miR-4726-3p						hsa-miR-6514-5p
hsa-miR-4727-5p						hsa-miR-6515-3p
hsa-miR-4730						hsa-miR-6715a-3p
hsa-miR-4731-3p						hsa-miR-6715b-5p
hsa-miR-4732-5p						hsa-miR-6715b-3p
hsa-miR-4732-3p						hsa-miR-6716-5p
hsa-miR-4735-5p						hsa-miR-6717-5p
hsa-miR-4737						hsa-miR-6511b-5p
hsa-miR-3064-5p						hsa-miR-6511b-3p
hsa-miR-4738-5p						hsa-miR-6720-3p
hsa-miR-4738-3p						hsa-miR-6721-5p
hsa-miR-4740-5p						hsa-miR-6722-5p
hsa-miR-4741						hsa-miR-6722-3p
hsa-miR-4742-3p						hsa-miR-6723-5p
hsa-miR-4743-3p						hsa-miR-6724-5p
hsa-miR-3591-5p						hsa-miR-892c-5p
hsa-miR-4745-3p						hsa-miR-6727-5p
hsa-miR-4746-5p						hsa-miR-6727-3p
hsa-miR-4747-5p						hsa-miR-6728-3p
hsa-miR-4747-3p						hsa-miR-6729-5p
hsa-miR-4752						hsa-miR-6729-3p
hsa-miR-4753-5p						hsa-miR-6730-3p
hsa-miR-4753-3p						hsa-miR-6731-5p
hsa-miR-4754						hsa-miR-6731-3p
hsa-miR-4755-5p						hsa-miR-6732-3p
hsa-miR-4755-3p						hsa-miR-6733-3p
hsa-miR-499b-5p						hsa-miR-6734-3p
hsa-miR-499b-3p						hsa-miR-6735-5p
hsa-miR-4756-5p						hsa-miR-6736-5p
hsa-miR-4757-5p						hsa-miR-6736-3p
hsa-miR-4757-3p						hsa-miR-6737-3p
hsa-miR-4759						hsa-miR-6739-5p
hsa-miR-4761-3p						hsa-miR-6739-3p
hsa-miR-4762-5p						hsa-miR-6740-5p
hsa-miR-4762-3p						hsa-miR-6740-3p
hsa-miR-4764-5p						hsa-miR-6742-3p
hsa-miR-4765						hsa-miR-6743-5p
hsa-miR-4767						hsa-miR-6743-3p
hsa-miR-4768-5p						hsa-miR-6745
hsa-miR-4769-5p						hsa-miR-6746-3p
hsa-miR-4770						hsa-miR-6747-5p
hsa-miR-4771						hsa-miR-6748-5p
hsa-miR-4772-3p						hsa-miR-6749-5p
hsa-miR-4773						hsa-miR-6751-5p
hsa-miR-4774-5p						hsa-miR-6752-5p
hsa-miR-4776-5p						hsa-miR-6752-3p
hsa-miR-4776-3p						hsa-miR-6753-5p
hsa-miR-4777-5p						hsa-miR-6756-5p
hsa-miR-4778-3p						hsa-miR-6756-3p
hsa-miR-4779						hsa-miR-6757-5p
hsa-miR-4781-5p						hsa-miR-6758-5p
hsa-miR-4781-3p						hsa-miR-6759-5p
hsa-miR-4782-5p						hsa-miR-6759-3p
hsa-miR-4782-3p						hsa-miR-6760-5p
hsa-miR-4783-5p						hsa-miR-6760-3p
hsa-miR-4783-3p						hsa-miR-6761-5p
hsa-miR-4784						hsa-miR-6761-3p
hsa-miR-1245b-5p						hsa-miR-6763-5p
hsa-miR-1245b-3p						hsa-miR-6763-3p
hsa-miR-2467-5p						hsa-miR-6765-5p
hsa-miR-4786-5p						hsa-miR-6766-3p
hsa-miR-4787-3p						hsa-miR-6767-5p
hsa-miR-4788						hsa-miR-6769a-5p
hsa-miR-4789-5p						hsa-miR-6771-5p
hsa-miR-4789-3p						hsa-miR-6773-5p
hsa-miR-4790-5p						hsa-miR-6775-3p
hsa-miR-4790-3p						hsa-miR-6776-5p
hsa-miR-4792						hsa-miR-6776-3p
hsa-miR-4796-5p						hsa-miR-6777-5p
hsa-miR-4797-3p						hsa-miR-6778-5p
hsa-miR-4798-5p						hsa-miR-6779-5p
hsa-miR-4798-3p						hsa-miR-6780a-5p
hsa-miR-4799-5p						hsa-miR-6781-3p
hsa-miR-4800-3p						hsa-miR-6782-5p
hsa-miR-4803						hsa-miR-6783-5p
hsa-miR-4804-5p						hsa-miR-6783-3p
hsa-miR-4804-3p						hsa-miR-6784-3p
hsa-miR-4999-5p						hsa-miR-6785-3p
hsa-miR-4999-3p						hsa-miR-6786-5p
hsa-miR-5000-5p						hsa-miR-6786-3p
hsa-miR-5000-3p						hsa-miR-6787-5p
hsa-miR-5002-3p						hsa-miR-6788-3p
hsa-miR-5003-3p						hsa-miR-6789-5p
hsa-miR-5004-3p						hsa-miR-6790-5p
hsa-miR-548ao-5p						hsa-miR-6791-5p
hsa-miR-548ao-3p						hsa-miR-6791-3p
hsa-miR-5007-3p						hsa-miR-6792-5p
hsa-miR-548ap-5p						hsa-miR-6792-3p
hsa-miR-5008-5p						hsa-miR-6793-3p
hsa-miR-5008-3p						hsa-miR-6794-5p
hsa-miR-5009-5p						hsa-miR-6794-3p
hsa-miR-5011-3p						hsa-miR-6795-5p
hsa-miR-5047						hsa-miR-6796-5p
hsa-miR-5088-5p						hsa-miR-6796-3p
hsa-miR-5088-3p						hsa-miR-6797-3p
hsa-miR-5089-3p						hsa-miR-6798-5p
hsa-miR-5093						hsa-miR-6798-3p
hsa-miR-1273g-5p						hsa-miR-6799-5p
hsa-miR-5096						hsa-miR-6800-5p
hsa-miR-5186						hsa-miR-6800-3p
hsa-miR-5187-5p						hsa-miR-6801-5p
hsa-miR-5187-3p						hsa-miR-6801-3p
hsa-miR-5189-5p						hsa-miR-6802-3p
hsa-miR-5189-3p						hsa-miR-6803-3p
hsa-miR-5191						hsa-miR-6804-3p
hsa-miR-5192						hsa-miR-6805-5p
hsa-miR-5194						hsa-miR-6805-3p
hsa-miR-5195-3p						hsa-miR-6806-3p
hsa-miR-5196-5p						hsa-miR-6809-5p
hsa-miR-5197-5p						hsa-miR-6810-5p
hsa-miR-4524b-5p						hsa-miR-6812-5p
hsa-miR-4524b-3p						hsa-miR-6813-3p
hsa-miR-548aq-5p						hsa-miR-6815-3p
hsa-miR-548ar-3p						hsa-miR-6816-5p
hsa-miR-5579-5p						hsa-miR-6816-3p
hsa-miR-5579-3p						hsa-miR-6819-3p
hsa-miR-5580-5p						hsa-miR-6820-5p
hsa-miR-5580-3p						hsa-miR-6820-3p
hsa-miR-5581-3p						hsa-miR-6821-5p
hsa-miR-548at-5p						hsa-miR-6821-3p
hsa-miR-548at-3p						hsa-miR-6822-5p
hsa-miR-5582-3p						hsa-miR-6823-5p
hsa-miR-5583-3p						hsa-miR-6823-3p
hsa-miR-5584-5p						hsa-miR-6825-3p
hsa-miR-5584-3p						hsa-miR-6827-3p
hsa-miR-5585-5p						hsa-miR-6829-3p
hsa-miR-5585-3p						hsa-miR-6830-5p
hsa-miR-5587-5p						hsa-miR-6831-3p
hsa-miR-5587-3p						hsa-miR-6833-5p
hsa-miR-548au-5p						hsa-miR-6833-3p
hsa-miR-1295b-3p						hsa-miR-6834-5p
hsa-miR-5589-5p						hsa-miR-6834-3p
hsa-miR-5589-3p						hsa-miR-6835-5p
hsa-miR-5590-5p						hsa-miR-6780b-5p
hsa-miR-5591-5p						hsa-miR-6836-3p
hsa-miR-548av-5p						hsa-miR-6837-5p
hsa-miR-548av-3p						hsa-miR-6838-5p
hsa-miR-5682						hsa-miR-6839-5p
hsa-miR-548aw						hsa-miR-6840-5p
hsa-miR-5684						hsa-miR-6840-3p
hsa-miR-5688						hsa-miR-6842-5p
hsa-miR-5689						hsa-miR-6845-3p
hsa-miR-5690						hsa-miR-6846-5p
hsa-miR-5692a						hsa-miR-6847-3p
hsa-miR-5694						hsa-miR-6848-5p
hsa-miR-5696						hsa-miR-6850-5p
hsa-miR-5697						hsa-miR-6851-3p
hsa-miR-5698						hsa-miR-6852-5p
hsa-miR-5699-3p						hsa-miR-6855-3p
hsa-miR-5700						hsa-miR-6856-5p
hsa-miR-5701						hsa-miR-6856-3p
hsa-miR-5702						hsa-miR-6858-5p
hsa-miR-5703						hsa-miR-6858-3p
hsa-miR-5692b						hsa-miR-6859-5p
hsa-miR-5705						hsa-miR-6859-3p
hsa-miR-5706						hsa-miR-6769b-5p
hsa-miR-5707						hsa-miR-6769b-3p
hsa-miR-5708						hsa-miR-6860
hsa-miR-5739						hsa-miR-6861-3p
hsa-miR-1199-5p						hsa-miR-6862-3p
hsa-miR-1199-3p						hsa-miR-6863
hsa-miR-6070						hsa-miR-6864-5p
hsa-miR-6071						hsa-miR-6865-5p
hsa-miR-6072						hsa-miR-6865-3p
hsa-miR-6073						hsa-miR-6866-5p
hsa-miR-6074						hsa-miR-6867-5p
hsa-miR-6078						hsa-miR-6867-3p
hsa-miR-6080						hsa-miR-6868-5p
hsa-miR-6081						hsa-miR-6869-5p
hsa-miR-6082						hsa-miR-6870-3p
hsa-miR-6084						hsa-miR-6871-5p
hsa-miR-6086						hsa-miR-6873-5p
hsa-miR-6127						hsa-miR-6874-5p
hsa-miR-6128						hsa-miR-6875-3p
hsa-miR-6129						hsa-miR-6876-5p
hsa-miR-6130						hsa-miR-6876-3p
hsa-miR-6134						hsa-miR-6877-5p
hsa-miR-6165						hsa-miR-6877-3p
hsa-miR-6499-3p						hsa-miR-6878-5p
hsa-miR-548ay-5p						hsa-miR-6878-3p
hsa-miR-6500-5p						hsa-miR-6879-5p
hsa-miR-6500-3p						hsa-miR-6879-3p
hsa-miR-548az-5p						hsa-miR-6880-3p
hsa-miR-6502-5p						hsa-miR-6883-3p
hsa-miR-6502-3p						hsa-miR-6884-5p
hsa-miR-6504-5p						hsa-miR-6884-3p
hsa-miR-6504-3p						hsa-miR-6885-5p
hsa-miR-6506-3p						hsa-miR-6886-5p
hsa-miR-6507-5p						hsa-miR-6886-3p
hsa-miR-6507-3p						hsa-miR-6887-5p
hsa-miR-6508-3p						hsa-miR-6887-3p
hsa-miR-6512-3p						hsa-miR-6889-3p
hsa-miR-6513-5p						hsa-miR-6891-3p
hsa-miR-6514-3p						hsa-miR-6892-5p
hsa-miR-6515-5p						hsa-miR-6892-3p
hsa-miR-6716-3p						hsa-miR-6893-5p
hsa-miR-6718-5p						hsa-miR-6893-3p
hsa-miR-6719-3p						hsa-miR-6894-5p
hsa-miR-6720-5p						hsa-miR-6895-5p
hsa-miR-892c-3p						hsa-miR-7106-3p
hsa-miR-6726-5p						hsa-miR-7107-5p
hsa-miR-6726-3p						hsa-miR-7108-5p
hsa-miR-6728-5p						hsa-miR-7108-3p
hsa-miR-6730-5p						hsa-miR-7109-3p
hsa-miR-6733-5p						hsa-miR-7110-5p
hsa-miR-6734-5p						hsa-miR-7110-3p
hsa-miR-6735-3p						hsa-miR-7111-3p
hsa-miR-6737-5p						hsa-miR-7113-5p
hsa-miR-6738-5p						hsa-miR-7113-3p
hsa-miR-6738-3p						hsa-miR-7114-3p
hsa-miR-6741-5p						hsa-miR-7152-5p
hsa-miR-6741-3p						hsa-miR-7154-5p
hsa-miR-6742-5p						hsa-miR-7154-3p
hsa-miR-6744-5p						hsa-miR-7156-5p
hsa-miR-6744-3p						hsa-miR-7161-5p
hsa-miR-6746-5p						hsa-miR-7159-5p
hsa-miR-6747-3p						hsa-miR-7159-3p
hsa-miR-6748-3p						hsa-miR-7162-3p
hsa-miR-6749-3p						hsa-miR-7515
hsa-miR-6750-3p						hsa-miR-7704
hsa-miR-6751-3p						hsa-miR-7705
hsa-miR-6753-3p						hsa-miR-4433b-5p
hsa-miR-6754-5p						hsa-miR-4433b-3p
hsa-miR-6754-3p						hsa-miR-1273h-3p
hsa-miR-6755-5p						hsa-miR-6516-5p
hsa-miR-6755-3p						hsa-miR-7845-5p
hsa-miR-6757-3p						hsa-miR-7852-3p
hsa-miR-6758-3p						hsa-miR-7854-3p
hsa-miR-6762-5p						hsa-miR-7855-5p
hsa-miR-6762-3p						hsa-miR-548ba
hsa-miR-6764-5p						hsa-miR-7973
hsa-miR-6764-3p						hsa-miR-7975
hsa-miR-6765-3p						hsa-miR-7977
hsa-miR-6766-5p						hsa-miR-8052
hsa-miR-6767-3p						hsa-miR-8054
hsa-miR-6768-5p						hsa-miR-8055
hsa-miR-6768-3p						hsa-miR-8059
hsa-miR-6769a-3p						hsa-miR-8069
hsa-miR-6770-5p						hsa-miR-8071
hsa-miR-6770-3p						hsa-miR-8072
hsa-miR-6771-3p						hsa-miR-8074
hsa-miR-6772-5p						hsa-miR-8080
hsa-miR-6772-3p						hsa-miR-8084
hsa-miR-6773-3p						hsa-miR-8089
hsa-miR-6774-5p
hsa-miR-6774-3p
hsa-miR-6775-5p
hsa-miR-6777-3p
hsa-miR-6778-3p
hsa-miR-6779-3p
hsa-miR-6780a-3p
hsa-miR-6781-5p
hsa-miR-6782-3p
hsa-miR-6784-5p
hsa-miR-6785-5p
hsa-miR-6787-3p
hsa-miR-6788-5p
hsa-miR-6789-3p
hsa-miR-6790-3p
hsa-miR-6793-5p
hsa-miR-6795-3p
hsa-miR-6797-5p
hsa-miR-6799-3p
hsa-miR-6802-5p
hsa-miR-6804-5p
hsa-miR-6806-5p
hsa-miR-6807-5p
hsa-miR-6807-3p
hsa-miR-6808-5p
hsa-miR-6808-3p
hsa-miR-6809-3p
hsa-miR-6810-3p
hsa-miR-6811-5p
hsa-miR-6811-3p
hsa-miR-6812-3p
hsa-miR-6813-5p
hsa-miR-6814-5p
hsa-miR-6814-3p
hsa-miR-6815-5p
hsa-miR-6817-5p
hsa-miR-6817-3p
hsa-miR-6818-5p
hsa-miR-6818-3p
hsa-miR-6819-5p
hsa-miR-6822-3p
hsa-miR-6824-5p
hsa-miR-6824-3p
hsa-miR-6825-5p
hsa-miR-6826-5p
hsa-miR-6826-3p
hsa-miR-6827-5p
hsa-miR-6828-5p
hsa-miR-6828-3p
hsa-miR-6829-5p
hsa-miR-6830-3p
hsa-miR-6831-5p
hsa-miR-6832-5p
hsa-miR-6832-3p
hsa-miR-6835-3p
hsa-miR-6780b-3p
hsa-miR-6836-5p
hsa-miR-6837-3p
hsa-miR-6838-3p
hsa-miR-6839-3p
hsa-miR-6841-5p
hsa-miR-6841-3p
hsa-miR-6842-3p
hsa-miR-6843-3p
hsa-miR-6844
hsa-miR-6845-5p
hsa-miR-6846-3p
hsa-miR-6847-5p
hsa-miR-6848-3p
hsa-miR-6849-5p
hsa-miR-6849-3p
hsa-miR-6850-3p
hsa-miR-6851-5p
hsa-miR-6852-3p
hsa-miR-6853-5p
hsa-miR-6853-3p
hsa-miR-6854-5p
hsa-miR-6854-3p
hsa-miR-6855-5p
hsa-miR-6857-5p
hsa-miR-6857-3p
hsa-miR-6861-5p
hsa-miR-6862-5p
hsa-miR-6864-3p
hsa-miR-6866-3p
hsa-miR-6868-3p
hsa-miR-6869-3p
hsa-miR-6870-5p
hsa-miR-6871-3p
hsa-miR-6872-5p
hsa-miR-6872-3p
hsa-miR-6873-3p
hsa-miR-6874-3p
hsa-miR-6875-5p
hsa-miR-6880-5p
hsa-miR-6881-5p
hsa-miR-6881-3p
hsa-miR-6882-5p
hsa-miR-6882-3p
hsa-miR-6883-5p
hsa-miR-6885-3p
hsa-miR-6888-5p
hsa-miR-6888-3p
hsa-miR-6889-5p
hsa-miR-6890-5p
hsa-miR-6890-3p
hsa-miR-6891-5p
hsa-miR-6894-3p
hsa-miR-6895-3p
hsa-miR-7106-5p
hsa-miR-7107-3p
hsa-miR-7109-5p
hsa-miR-7111-5p
hsa-miR-7112-5p
hsa-miR-7112-3p
hsa-miR-7114-5p
hsa-miR-7150
hsa-miR-7151-5p
hsa-miR-7151-3p
hsa-miR-7152-3p
hsa-miR-7153-5p
hsa-miR-7153-3p
hsa-miR-7155-5p
hsa-miR-7155-3p
hsa-miR-7156-3p
hsa-miR-7157-5p
hsa-miR-7157-3p
hsa-miR-7158-5p
hsa-miR-7158-3p
hsa-miR-7161-3p
hsa-miR-7160-5p
hsa-miR-7160-3p
hsa-miR-7162-5p
hsa-miR-7641
hsa-miR-7702
hsa-miR-7703
hsa-miR-7706
hsa-miR-7843-5p
hsa-miR-7843-3p
hsa-miR-1273h-5p
hsa-miR-6516-3p
hsa-miR-7844-5p
hsa-miR-7846-3p
hsa-miR-7847-3p
hsa-miR-7848-3p
hsa-miR-7849-3p
hsa-miR-7850-5p
hsa-miR-7851-3p
hsa-miR-7853-5p
hsa-miR-7856-5p
hsa-miR-7974
hsa-miR-7976
hsa-miR-7978
hsa-miR-8053
hsa-miR-8056
hsa-miR-8057
hsa-miR-8058
hsa-miR-8060
hsa-miR-8061
hsa-miR-8062
hsa-miR-8063
hsa-miR-8064
hsa-miR-8065
hsa-miR-8066
hsa-miR-8067
hsa-miR-8068
hsa-miR-8070
hsa-miR-8073
hsa-miR-8076
hsa-miR-8077
hsa-miR-8078
hsa-miR-8079
hsa-miR-8081
hsa-miR-8082
hsa-miR-8083
hsa-miR-8085
hsa-miR-8086
hsa-miR-8087
hsa-miR-8088
