# Supplementary material for: Circulating miRNome detection analysis reveals 537 miRNAS in plasma, 625 in extracellular vesicles and a discriminant plasma signature of 19 miRNAs in children with retinoblastoma from which 14 are also detected in corresponding primary tumors
Source: PLoS One. 2020 Apr 14;15(4):e0231394. doi: 10.1371/journal.pone.0231394 (PMC7156076; doi:10.1371/journal.pone.0231394)
Supplement: S3 Lists — (XLSX) [file pone.0231394.s003.xlsx]

## Sheet: S3_Lists
S3 Lists of 19 exclusive miRNAs in Rb plasma
Cluster of 142 miRNAs present in all Rb primary samples studied						Cluster of 19 miRNAs present in all plasma from Rb cases
hsa-miR-92a-3p						hsa-miR-455-3p
hsa-miR-197-3p						hsa-miR-1281
hsa-miR-149-3p						hsa-miR-3201
hsa-miR-34b-3p						hsa-miR-3613-3p
hsa-miR-328-5p						hsa-miR-3921
hsa-miR-342-3p						hsa-miR-378h
hsa-miR-346						hsa-miR-4507
hsa-miR-425-3p						hsa-miR-4508
hsa-miR-455-3p						hsa-miR-4529-3p
hsa-miR-574-3p						hsa-miR-4668-5p
hsa-miR-548a-3p						hsa-miR-4707-5p
hsa-miR-619-5p						hsa-miR-4750-3p
hsa-miR-638						hsa-miR-4763-3p
hsa-miR-663a						hsa-miR-6069
hsa-miR-320c						hsa-miR-6085
hsa-miR-762						hsa-miR-6511b-5p
hsa-miR-885-5p						hsa-miR-6777-5p
hsa-miR-877-5p						hsa-miR-6794-5p
hsa-miR-937-5p						hsa-miR-8084
hsa-miR-1228-5p										5 elements included exclusively in "19 profile Rb PL":					128 elements included exclusively in "142 Rb core":
hsa-miR-1233-5p										hsa-miR-3921					hsa-miR-92a-3p
hsa-miR-1237-5p										hsa-miR-4529-3p			14 common elements in "142 Rb core" and "19 profile Rb PL":		hsa-miR-197-3p
hsa-miR-1207-5p										hsa-miR-4750-3p			hsa-miR-455-3p		hsa-miR-149-3p
hsa-miR-1268a										hsa-miR-6069			hsa-miR-1281		hsa-miR-34b-3p
hsa-miR-1275										hsa-miR-6777-5p			hsa-miR-3201		hsa-miR-328-5p
hsa-miR-1281													hsa-miR-3613-3p		hsa-miR-342-3p
hsa-miR-1307-3p													hsa-miR-378h		hsa-miR-346
hsa-miR-1469													hsa-miR-4507		hsa-miR-425-3p
hsa-miR-1825													hsa-miR-4508		hsa-miR-574-3p
hsa-miR-1908-5p													hsa-miR-4668-5p		hsa-miR-548a-3p
hsa-miR-1910-5p													hsa-miR-4707-5p		hsa-miR-619-5p
hsa-miR-1915-3p													hsa-miR-4763-3p		hsa-miR-638
hsa-miR-1972													hsa-miR-6085		hsa-miR-663a
hsa-miR-2861													hsa-miR-6511b-5p		hsa-miR-320c
hsa-miR-3141													hsa-miR-6794-5p		hsa-miR-762
hsa-miR-1260b													hsa-miR-8084		hsa-miR-885-5p
hsa-miR-3178															hsa-miR-877-5p
hsa-miR-3185															hsa-miR-937-5p
hsa-miR-3196															hsa-miR-1228-5p
hsa-miR-3197															hsa-miR-1233-5p
hsa-miR-3201															hsa-miR-1237-5p
hsa-miR-4298															hsa-miR-1207-5p
hsa-miR-4281															hsa-miR-1268a
hsa-miR-3613-3p															hsa-miR-1275
hsa-miR-3620-5p															hsa-miR-1307-3p
hsa-miR-3656															hsa-miR-1469
hsa-miR-3665															hsa-miR-1825
hsa-miR-3940-5p															hsa-miR-1908-5p
hsa-miR-1268b															hsa-miR-1910-5p
hsa-miR-4423-3p															hsa-miR-1915-3p
hsa-miR-548ac															hsa-miR-1972
hsa-miR-4430															hsa-miR-2861
hsa-miR-4433-3p															hsa-miR-3141
hsa-miR-4443															hsa-miR-1260b
hsa-miR-4454															hsa-miR-3178
hsa-miR-4459															hsa-miR-3185
hsa-miR-378h															hsa-miR-3196
hsa-miR-3135b															hsa-miR-3197
hsa-miR-4463															hsa-miR-4298
hsa-miR-4466															hsa-miR-4281
hsa-miR-4467															hsa-miR-3620-5p
hsa-miR-4484															hsa-miR-3656
hsa-miR-4486															hsa-miR-3665
hsa-miR-4487															hsa-miR-3940-5p
hsa-miR-4488															hsa-miR-1268b
hsa-miR-4492															hsa-miR-4423-3p
hsa-miR-4497															hsa-miR-548ac
hsa-miR-4505															hsa-miR-4430
hsa-miR-4507															hsa-miR-4433-3p
hsa-miR-4508															hsa-miR-4443
hsa-miR-4516															hsa-miR-4454
hsa-miR-4532															hsa-miR-4459
hsa-miR-1587															hsa-miR-3135b
hsa-miR-3960															hsa-miR-4463
hsa-miR-4632-5p															hsa-miR-4466
hsa-miR-4651															hsa-miR-4467
hsa-miR-4668-5p															hsa-miR-4484
hsa-miR-4687-3p															hsa-miR-4486
hsa-miR-4690-5p															hsa-miR-4487
hsa-miR-4701-3p															hsa-miR-4488
hsa-miR-4707-5p															hsa-miR-4492
hsa-miR-4708-5p															hsa-miR-4497
hsa-miR-4734															hsa-miR-4505
hsa-miR-4739															hsa-miR-4516
hsa-miR-4745-5p															hsa-miR-4532
hsa-miR-4749-5p															hsa-miR-1587
hsa-miR-4758-5p															hsa-miR-3960
hsa-miR-4763-3p															hsa-miR-4632-5p
hsa-miR-4787-5p															hsa-miR-4651
hsa-miR-5001-5p															hsa-miR-4687-3p
hsa-miR-1273g-3p															hsa-miR-4690-5p
hsa-miR-5100															hsa-miR-4701-3p
hsa-miR-5787															hsa-miR-4708-5p
hsa-miR-6085															hsa-miR-4734
hsa-miR-6087															hsa-miR-4739
hsa-miR-6088															hsa-miR-4745-5p
hsa-miR-6089															hsa-miR-4749-5p
hsa-miR-6090															hsa-miR-4758-5p
hsa-miR-6125															hsa-miR-4787-5p
hsa-miR-6126															hsa-miR-5001-5p
hsa-miR-6132															hsa-miR-1273g-3p
hsa-miR-6511b-5p															hsa-miR-5100
hsa-miR-6722-3p															hsa-miR-5787
hsa-miR-6723-5p															hsa-miR-6087
hsa-miR-6724-5p															hsa-miR-6088
hsa-miR-6727-5p															hsa-miR-6089
hsa-miR-6729-5p															hsa-miR-6090
hsa-miR-6732-5p															hsa-miR-6125
hsa-miR-6743-5p															hsa-miR-6126
hsa-miR-6749-5p															hsa-miR-6132
hsa-miR-6752-5p															hsa-miR-6722-3p
hsa-miR-6756-5p															hsa-miR-6723-5p
hsa-miR-6765-5p															hsa-miR-6724-5p
hsa-miR-6771-5p															hsa-miR-6727-5p
hsa-miR-6775-5p															hsa-miR-6729-5p
hsa-miR-6779-5p															hsa-miR-6732-5p
hsa-miR-6786-5p															hsa-miR-6743-5p
hsa-miR-6787-5p															hsa-miR-6749-5p
hsa-miR-6791-5p															hsa-miR-6752-5p
hsa-miR-6794-5p															hsa-miR-6756-5p
hsa-miR-6798-5p															hsa-miR-6765-5p
hsa-miR-6803-5p															hsa-miR-6771-5p
hsa-miR-6805-5p															hsa-miR-6775-5p
hsa-miR-6812-5p															hsa-miR-6779-5p
hsa-miR-6816-5p															hsa-miR-6786-5p
hsa-miR-6821-5p															hsa-miR-6787-5p
hsa-miR-6780b-5p															hsa-miR-6791-5p
hsa-miR-6850-5p															hsa-miR-6798-5p
hsa-miR-6858-5p															hsa-miR-6803-5p
hsa-miR-6869-5p															hsa-miR-6805-5p
hsa-miR-7107-5p															hsa-miR-6812-5p
hsa-miR-7108-5p															hsa-miR-6816-5p
hsa-miR-7150															hsa-miR-6821-5p
hsa-miR-7704															hsa-miR-6780b-5p
hsa-miR-4433b-3p															hsa-miR-6850-5p
hsa-miR-7845-5p															hsa-miR-6858-5p
hsa-miR-7847-3p															hsa-miR-6869-5p
hsa-miR-7975															hsa-miR-7107-5p
hsa-miR-8069															hsa-miR-7108-5p
hsa-miR-8072															hsa-miR-7150
hsa-miR-8075															hsa-miR-7704
hsa-miR-8084															hsa-miR-4433b-3p
															hsa-miR-7845-5p
															hsa-miR-7847-3p
															hsa-miR-7975
															hsa-miR-8069
															hsa-miR-8072
															hsa-miR-8075
