# Supplementary material for: Circulating miRNome detection analysis reveals 537 miRNAS in plasma, 625 in extracellular vesicles and a discriminant plasma signature of 19 miRNAs in children with retinoblastoma from which 14 are also detected in corresponding primary tumors
Source: PLoS One. 2020 Apr 14;15(4):e0231394. doi: 10.1371/journal.pone.0231394 (PMC7156076; doi:10.1371/journal.pone.0231394)
Supplement: S4 Lists — (XLSX) [file pone.0231394.s004.xlsx]

## Sheet: S4_Lists
S4 Lists. Mirnomic clusters in EVS from Rb cases
1382 miRs non detected across Evs from RB cases			1160 miRS Variably detected across EVs from Rb cases					36 miRs shared in EVs from all Rb cases
hsa-let-7a-3p			hsa-let-7a-5p					hsa-miR-455-3p
hsa-let-7a-2-3p			hsa-let-7b-5p					hsa-miR-638
hsa-let-7c-3p			hsa-let-7b-3p					hsa-miR-877-5p
hsa-let-7d-3p			hsa-let-7c-5p					hsa-miR-1281
hsa-let-7e-3p			hsa-let-7d-5p					hsa-miR-1469
hsa-let-7f-2-3p			hsa-let-7e-5p					hsa-miR-1825
hsa-miR-16-1-3p			hsa-let-7f-5p					hsa-miR-2861
hsa-miR-18a-3p			hsa-let-7f-1-3p					hsa-miR-3201
hsa-miR-19b-1-5p			hsa-miR-15a-5p					hsa-miR-3613-5p
hsa-miR-19b-2-5p			hsa-miR-15a-3p					hsa-miR-3613-3p
hsa-miR-21-3p			hsa-miR-16-5p					hsa-miR-3620-5p
hsa-miR-23a-5p			hsa-miR-17-5p					hsa-miR-3656
hsa-miR-24-1-5p			hsa-miR-17-3p					hsa-miR-3921
hsa-miR-24-2-5p			hsa-miR-18a-5p					hsa-miR-378h
hsa-miR-27a-5p			hsa-miR-19a-5p					hsa-miR-4487
hsa-miR-28-3p			hsa-miR-19a-3p					hsa-miR-4508
hsa-miR-30a-5p			hsa-miR-19b-3p					hsa-miR-3960
hsa-miR-30a-3p			hsa-miR-20a-5p					hsa-miR-4668-5p
hsa-miR-32-3p			hsa-miR-20a-3p					hsa-miR-4706
hsa-miR-33a-3p			hsa-miR-21-5p					hsa-miR-4707-5p
hsa-miR-95-5p			hsa-miR-22-5p					hsa-miR-4750-3p
hsa-miR-95-3p			hsa-miR-22-3p					hsa-miR-4787-5p
hsa-miR-96-5p			hsa-miR-23a-3p					hsa-miR-5787
hsa-miR-98-5p			hsa-miR-24-3p					hsa-miR-6090
hsa-miR-99a-5p			hsa-miR-25-5p					hsa-miR-6511b-5p
hsa-miR-99a-3p			hsa-miR-25-3p					hsa-miR-6729-5p
hsa-miR-100-5p			hsa-miR-26a-5p					hsa-miR-6732-5p
hsa-miR-100-3p			hsa-miR-26a-1-3p					hsa-miR-6750-5p
hsa-miR-101-5p			hsa-miR-26b-5p					hsa-miR-6777-5p
hsa-miR-29b-1-5p			hsa-miR-26b-3p					hsa-miR-6791-5p
hsa-miR-29b-3p			hsa-miR-27a-3p					hsa-miR-6794-5p
hsa-miR-29b-2-5p			hsa-miR-28-5p					hsa-miR-6800-3p
hsa-miR-103a-2-5p			hsa-miR-29a-5p					hsa-miR-6803-5p
hsa-miR-105-5p			hsa-miR-29a-3p					hsa-miR-4433b-5p
hsa-miR-105-3p			hsa-miR-31-5p					hsa-miR-8072
hsa-miR-106a-3p			hsa-miR-31-3p					hsa-miR-8075
hsa-miR-192-5p			hsa-miR-32-5p
hsa-miR-192-3p			hsa-miR-33a-5p
hsa-miR-198			hsa-miR-92a-1-5p
hsa-miR-208a-5p			hsa-miR-92a-3p
hsa-miR-129-5p			hsa-miR-92a-2-5p
hsa-miR-30d-3p			hsa-miR-93-5p
hsa-miR-147a			hsa-miR-93-3p
hsa-miR-7-5p			hsa-miR-96-3p
hsa-miR-10a-3p			hsa-miR-98-3p
hsa-miR-181a-2-3p			hsa-miR-101-3p
hsa-miR-183-5p			hsa-miR-103a-3p
hsa-miR-187-5p			hsa-miR-106a-5p
hsa-miR-187-3p			hsa-miR-107
hsa-miR-203a			hsa-miR-16-2-3p
hsa-miR-205-5p			hsa-miR-196a-5p
hsa-miR-205-3p			hsa-miR-197-5p
hsa-miR-210-3p			hsa-miR-197-3p
hsa-miR-211-5p			hsa-miR-199a-5p
hsa-miR-212-3p			hsa-miR-199a-3p
hsa-miR-181a-3p			hsa-miR-208a-3p
hsa-miR-214-5p			hsa-miR-129-1-3p
hsa-miR-215-3p			hsa-miR-148a-5p
hsa-miR-216a-3p			hsa-miR-148a-3p
hsa-miR-218-5p			hsa-miR-30c-5p
hsa-miR-218-1-3p			hsa-miR-30c-2-3p
hsa-miR-218-2-3p			hsa-miR-30d-5p
hsa-miR-219a-1-3p			hsa-miR-139-5p
hsa-miR-222-5p			hsa-miR-139-3p
hsa-miR-223-5p			hsa-miR-7-1-3p
hsa-miR-224-5p			hsa-miR-7-2-3p
hsa-miR-224-3p			hsa-miR-10a-5p
hsa-let-7g-3p			hsa-miR-10b-5p
hsa-let-7i-3p			hsa-miR-10b-3p
hsa-miR-1			hsa-miR-34a-5p
hsa-miR-15b-3p			hsa-miR-34a-3p
hsa-miR-27b-5p			hsa-miR-181a-5p
hsa-miR-124-5p			hsa-miR-181b-5p
hsa-miR-124-3p			hsa-miR-181b-3p
hsa-miR-125b-1-3p			hsa-miR-181c-5p
hsa-miR-128-1-5p			hsa-miR-181c-3p
hsa-miR-128-3p			hsa-miR-182-5p
hsa-miR-130a-5p			hsa-miR-182-3p
hsa-miR-132-5p			hsa-miR-183-3p
hsa-miR-135a-3p			hsa-miR-196a-3p
hsa-miR-138-2-3p			hsa-miR-199b-5p
hsa-miR-140-5p			hsa-miR-199b-3p
hsa-miR-141-5p			hsa-miR-204-5p
hsa-miR-141-3p			hsa-miR-204-3p
hsa-miR-142-3p			hsa-miR-210-5p
hsa-miR-143-5p			hsa-miR-211-3p
hsa-miR-145-3p			hsa-miR-212-5p
hsa-miR-152-5p			hsa-miR-214-3p
hsa-miR-153-3p			hsa-miR-215-5p
hsa-miR-153-5p			hsa-miR-216a-5p
hsa-miR-9-5p			hsa-miR-217
hsa-miR-125b-2-3p			hsa-miR-219a-5p
hsa-miR-126-5p			hsa-miR-221-5p
hsa-miR-127-5p			hsa-miR-221-3p
hsa-miR-127-3p			hsa-miR-222-3p
hsa-miR-134-3p			hsa-miR-223-3p
hsa-miR-146a-3p			hsa-miR-200b-5p
hsa-miR-150-3p			hsa-miR-200b-3p
hsa-miR-154-5p			hsa-let-7g-5p
hsa-miR-184			hsa-let-7i-5p
hsa-miR-185-3p			hsa-miR-15b-5p
hsa-miR-186-5p			hsa-miR-23b-5p
hsa-miR-188-5p			hsa-miR-23b-3p
hsa-miR-193a-3p			hsa-miR-27b-3p
hsa-miR-195-3p			hsa-miR-30b-5p
hsa-miR-200c-5p			hsa-miR-30b-3p
hsa-miR-200c-3p			hsa-miR-122-5p
hsa-miR-194-3p			hsa-miR-122-3p
hsa-miR-29c-5p			hsa-miR-125b-5p
hsa-miR-29c-3p			hsa-miR-130a-3p
hsa-miR-30c-1-3p			hsa-miR-132-3p
hsa-miR-302a-3p			hsa-miR-133a-5p
hsa-miR-34b-3p			hsa-miR-133a-3p
hsa-miR-34c-5p			hsa-miR-135a-5p
hsa-miR-299-3p			hsa-miR-137
hsa-miR-301a-5p			hsa-miR-138-5p
hsa-miR-301a-3p			hsa-miR-140-3p
hsa-miR-99b-3p			hsa-miR-142-5p
hsa-miR-296-3p			hsa-miR-143-3p
hsa-miR-130b-5p			hsa-miR-144-5p
hsa-miR-26a-2-3p			hsa-miR-144-3p
hsa-miR-361-3p			hsa-miR-145-5p
hsa-miR-362-5p			hsa-miR-152-3p
hsa-miR-362-3p			hsa-miR-191-5p
hsa-miR-363-5p			hsa-miR-191-3p
hsa-miR-365b-5p			hsa-miR-9-3p
hsa-miR-302b-5p			hsa-miR-125a-5p
hsa-miR-302b-3p			hsa-miR-125a-3p
hsa-miR-302c-5p			hsa-miR-126-3p
hsa-miR-302c-3p			hsa-miR-129-2-3p
hsa-miR-302d-3p			hsa-miR-134-5p
hsa-miR-367-3p			hsa-miR-136-5p
hsa-miR-369-5p			hsa-miR-136-3p
hsa-miR-369-3p			hsa-miR-138-1-3p
hsa-miR-370-5p			hsa-miR-146a-5p
hsa-miR-370-3p			hsa-miR-149-5p
hsa-miR-371a-3p			hsa-miR-149-3p
hsa-miR-372-3p			hsa-miR-150-5p
hsa-miR-373-5p			hsa-miR-154-3p
hsa-miR-373-3p			hsa-miR-185-5p
hsa-miR-374a-3p			hsa-miR-186-3p
hsa-miR-375			hsa-miR-188-3p
hsa-miR-376a-5p			hsa-miR-190a-5p
hsa-miR-378a-5p			hsa-miR-190a-3p
hsa-miR-378a-3p			hsa-miR-193a-5p
hsa-miR-380-5p			hsa-miR-194-5p
hsa-miR-380-3p			hsa-miR-195-5p
hsa-miR-381-5p			hsa-miR-206
hsa-miR-382-5p			hsa-miR-320a
hsa-miR-340-3p			hsa-miR-155-5p
hsa-miR-330-5p			hsa-miR-155-3p
hsa-miR-330-3p			hsa-miR-128-2-5p
hsa-miR-328-3p			hsa-miR-106b-5p
hsa-miR-342-5p			hsa-miR-106b-3p
hsa-miR-323a-5p			hsa-miR-200a-5p
hsa-miR-323a-3p			hsa-miR-200a-3p
hsa-miR-326			hsa-miR-302a-5p
hsa-miR-135b-5p			hsa-miR-219a-2-3p
hsa-miR-135b-3p			hsa-miR-34b-5p
hsa-miR-331-5p			hsa-miR-34c-3p
hsa-miR-338-3p			hsa-miR-299-5p
hsa-miR-339-5p			hsa-miR-99b-5p
hsa-miR-339-3p			hsa-miR-296-5p
hsa-miR-325			hsa-miR-130b-3p
hsa-miR-345-5p			hsa-miR-30e-5p
hsa-miR-384			hsa-miR-30e-3p
hsa-miR-196b-5p			hsa-miR-361-5p
hsa-miR-422a			hsa-miR-363-3p
hsa-miR-423-5p			hsa-miR-365a-5p
hsa-miR-423-3p			hsa-miR-365a-3p
hsa-miR-424-5p			hsa-miR-365b-3p
hsa-miR-424-3p			hsa-miR-302d-5p
hsa-miR-18b-5p			hsa-miR-367-5p
hsa-miR-448			hsa-miR-376c-5p
hsa-miR-449a			hsa-miR-376c-3p
hsa-miR-450a-5p			hsa-miR-371a-5p
hsa-miR-450a-1-3p			hsa-miR-372-5p
hsa-miR-431-5p			hsa-miR-374a-5p
hsa-miR-431-3p			hsa-miR-376a-3p
hsa-miR-433-5p			hsa-miR-377-5p
hsa-miR-433-3p			hsa-miR-377-3p
hsa-miR-329-5p			hsa-miR-379-5p
hsa-miR-452-5p			hsa-miR-379-3p
hsa-miR-452-3p			hsa-miR-381-3p
hsa-miR-409-5p			hsa-miR-382-3p
hsa-miR-412-5p			hsa-miR-383-5p
hsa-miR-412-3p			hsa-miR-383-3p
hsa-miR-376b-3p			hsa-miR-340-5p
hsa-miR-486-3p			hsa-miR-328-5p
hsa-miR-487a-5p			hsa-miR-342-3p
hsa-miR-487a-3p			hsa-miR-337-5p
hsa-miR-490-5p			hsa-miR-337-3p
hsa-miR-490-3p			hsa-miR-151a-5p
hsa-miR-491-5p			hsa-miR-151a-3p
hsa-miR-146b-3p			hsa-miR-148b-5p
hsa-miR-493-5p			hsa-miR-148b-3p
hsa-miR-493-3p			hsa-miR-331-3p
hsa-miR-432-3p			hsa-miR-324-5p
hsa-miR-494-5p			hsa-miR-324-3p
hsa-miR-495-3p			hsa-miR-338-5p
hsa-miR-193b-5p			hsa-miR-335-5p
hsa-miR-193b-3p			hsa-miR-335-3p
hsa-miR-497-5p			hsa-miR-133b
hsa-miR-181d-5p			hsa-miR-345-3p
hsa-miR-181d-3p			hsa-miR-346
hsa-miR-512-3p			hsa-miR-196b-3p
hsa-miR-520e			hsa-miR-425-5p
hsa-miR-515-3p			hsa-miR-425-3p
hsa-miR-519e-5p			hsa-miR-18b-3p
hsa-miR-519e-3p			hsa-miR-20b-5p
hsa-miR-520f-3p			hsa-miR-20b-3p
hsa-miR-519c-5p			hsa-miR-429
hsa-miR-519c-3p			hsa-miR-329-3p
hsa-miR-520a-5p			hsa-miR-451a
hsa-miR-520a-3p			hsa-miR-409-3p
hsa-miR-526b-5p			hsa-miR-410-5p
hsa-miR-526b-3p			hsa-miR-410-3p
hsa-miR-519b-5p			hsa-miR-376b-5p
hsa-miR-525-5p			hsa-miR-483-5p
hsa-miR-525-3p			hsa-miR-483-3p
hsa-miR-523-5p			hsa-miR-484
hsa-miR-523-3p			hsa-miR-485-5p
hsa-miR-518f-5p			hsa-miR-485-3p
hsa-miR-520b			hsa-miR-486-5p
hsa-miR-518b			hsa-miR-488-5p
hsa-miR-526a			hsa-miR-488-3p
hsa-miR-520c-5p			hsa-miR-489-5p
hsa-miR-518c-5p			hsa-miR-489-3p
hsa-miR-518c-3p			hsa-miR-491-3p
hsa-miR-524-5p			hsa-miR-511-5p
hsa-miR-524-3p			hsa-miR-511-3p
hsa-miR-517-5p			hsa-miR-146b-5p
hsa-miR-517a-3p			hsa-miR-202-5p
hsa-miR-519d-5p			hsa-miR-202-3p
hsa-miR-521			hsa-miR-492
hsa-miR-520d-5p			hsa-miR-432-5p
hsa-miR-520d-3p			hsa-miR-494-3p
hsa-miR-517b-3p			hsa-miR-495-5p
hsa-miR-520g-5p			hsa-miR-496
hsa-miR-520g-3p			hsa-miR-497-3p
hsa-miR-516b-5p			hsa-miR-512-5p
hsa-miR-516b-3p			hsa-miR-498
hsa-miR-518e-5p			hsa-miR-515-5p
hsa-miR-518e-3p			hsa-miR-520f-5p
hsa-miR-518a-5p			hsa-miR-519b-3p
hsa-miR-518a-3p			hsa-miR-518f-3p
hsa-miR-518d-5p			hsa-miR-520c-3p
hsa-miR-518d-3p			hsa-miR-519d-3p
hsa-miR-517c-3p			hsa-miR-520h
hsa-miR-522-5p			hsa-miR-499a-5p
hsa-miR-522-3p			hsa-miR-500a-5p
hsa-miR-519a-5p			hsa-miR-500a-3p
hsa-miR-519a-3p			hsa-miR-501-3p
hsa-miR-527			hsa-miR-502-3p
hsa-miR-516a-5p			hsa-miR-450a-2-3p
hsa-miR-516a-3p			hsa-miR-503-5p
hsa-miR-499a-3p			hsa-miR-508-5p
hsa-miR-501-5p			hsa-miR-509-5p
hsa-miR-502-5p			hsa-miR-509-3p
hsa-miR-503-3p			hsa-miR-510-5p
hsa-miR-504-5p			hsa-miR-514a-5p
hsa-miR-504-3p			hsa-miR-532-3p
hsa-miR-505-5p			hsa-miR-539-3p
hsa-miR-505-3p			hsa-miR-544a
hsa-miR-513a-5p			hsa-miR-92b-5p
hsa-miR-513a-3p			hsa-miR-92b-3p
hsa-miR-506-5p			hsa-miR-556-3p
hsa-miR-506-3p			hsa-miR-558
hsa-miR-507			hsa-miR-559
hsa-miR-508-3p			hsa-miR-563
hsa-miR-510-3p			hsa-miR-564
hsa-miR-514a-3p			hsa-miR-567
hsa-miR-532-5p			hsa-miR-551b-5p
hsa-miR-455-5p			hsa-miR-569
hsa-miR-539-5p			hsa-miR-570-5p
hsa-miR-545-5p			hsa-miR-570-3p
hsa-miR-545-3p			hsa-miR-573
hsa-miR-376a-2-5p			hsa-miR-574-3p
hsa-miR-487b-5p			hsa-miR-577
hsa-miR-487b-3p			hsa-miR-579-3p
hsa-miR-551a			hsa-miR-581
hsa-miR-552-5p			hsa-miR-582-5p
hsa-miR-552-3p			hsa-miR-582-3p
hsa-miR-553			hsa-miR-583
hsa-miR-554			hsa-miR-584-5p
hsa-miR-555			hsa-miR-584-3p
hsa-miR-556-5p			hsa-miR-585-5p
hsa-miR-557			hsa-miR-548a-3p
hsa-miR-561-5p			hsa-miR-550a-3p
hsa-miR-561-3p			hsa-miR-590-5p
hsa-miR-562			hsa-miR-590-3p
hsa-miR-566			hsa-miR-592
hsa-miR-568			hsa-miR-598-3p
hsa-miR-551b-3p			hsa-miR-600
hsa-miR-571			hsa-miR-601
hsa-miR-572			hsa-miR-602
hsa-miR-574-5p			hsa-miR-603
hsa-miR-575			hsa-miR-606
hsa-miR-576-5p			hsa-miR-607
hsa-miR-576-3p			hsa-miR-615-3p
hsa-miR-578			hsa-miR-548c-3p
hsa-miR-579-5p			hsa-miR-617
hsa-miR-580-5p			hsa-miR-619-5p
hsa-miR-580-3p			hsa-miR-621
hsa-miR-585-3p			hsa-miR-624-5p
hsa-miR-586			hsa-miR-624-3p
hsa-miR-587			hsa-miR-625-5p
hsa-miR-548b-5p			hsa-miR-625-3p
hsa-miR-548b-3p			hsa-miR-627-5p
hsa-miR-588			hsa-miR-628-5p
hsa-miR-589-5p			hsa-miR-628-3p
hsa-miR-589-3p			hsa-miR-629-5p
hsa-miR-550a-5p			hsa-miR-629-3p
hsa-miR-591			hsa-miR-630
hsa-miR-593-5p			hsa-miR-632
hsa-miR-593-3p			hsa-miR-633
hsa-miR-595			hsa-miR-634
hsa-miR-596			hsa-miR-635
hsa-miR-597-5p			hsa-miR-636
hsa-miR-597-3p			hsa-miR-640
hsa-miR-598-5p			hsa-miR-641
hsa-miR-599			hsa-miR-642a-3p
hsa-miR-548a-5p			hsa-miR-648
hsa-miR-604			hsa-miR-651-3p
hsa-miR-605-5p			hsa-miR-652-3p
hsa-miR-605-3p			hsa-miR-548d-5p
hsa-miR-608			hsa-miR-663a
hsa-miR-609			hsa-miR-653-5p
hsa-miR-610			hsa-miR-411-3p
hsa-miR-611			hsa-miR-655-3p
hsa-miR-612			hsa-miR-659-5p
hsa-miR-613			hsa-miR-659-3p
hsa-miR-614			hsa-miR-660-5p
hsa-miR-615-5p			hsa-miR-421
hsa-miR-616-5p			hsa-miR-542-5p
hsa-miR-616-3p			hsa-miR-542-3p
hsa-miR-548c-5p			hsa-miR-671-3p
hsa-miR-618			hsa-miR-668-5p
hsa-miR-619-3p			hsa-miR-767-3p
hsa-miR-620			hsa-miR-1224-3p
hsa-miR-622			hsa-miR-151b
hsa-miR-623			hsa-miR-320b
hsa-miR-626			hsa-miR-320c
hsa-miR-627-3p			hsa-miR-1468-3p
hsa-miR-631			hsa-miR-1323
hsa-miR-33b-5p			hsa-miR-1301-5p
hsa-miR-33b-3p			hsa-miR-454-5p
hsa-miR-637			hsa-miR-1185-2-3p
hsa-miR-639			hsa-miR-449c-5p
hsa-miR-642a-5p			hsa-miR-449c-3p
hsa-miR-643			hsa-miR-769-5p
hsa-miR-644a			hsa-miR-766-5p
hsa-miR-645			hsa-miR-766-3p
hsa-miR-646			hsa-miR-1185-1-3p
hsa-miR-647			hsa-miR-762
hsa-miR-649			hsa-miR-670-5p
hsa-miR-650			hsa-miR-1298-5p
hsa-miR-651-5p			hsa-miR-1298-3p
hsa-miR-652-5p			hsa-miR-675-3p
hsa-miR-548d-3p			hsa-miR-891a-5p
hsa-miR-661			hsa-miR-891a-3p
hsa-miR-662			hsa-miR-300
hsa-miR-449b-5p			hsa-miR-450b-5p
hsa-miR-449b-3p			hsa-miR-874-5p
hsa-miR-653-3p			hsa-miR-890
hsa-miR-411-5p			hsa-miR-541-3p
hsa-miR-654-5p			hsa-miR-889-3p
hsa-miR-654-3p			hsa-miR-708-3p
hsa-miR-655-5p			hsa-miR-190b
hsa-miR-656-5p			hsa-miR-744-5p
hsa-miR-656-3p			hsa-miR-744-3p
hsa-miR-549a			hsa-miR-885-5p
hsa-miR-657			hsa-miR-885-3p
hsa-miR-658			hsa-miR-877-3p
hsa-miR-660-3p			hsa-miR-665
hsa-miR-758-5p			hsa-miR-760
hsa-miR-758-3p			hsa-miR-216b-5p
hsa-miR-1264			hsa-miR-208b-3p
hsa-miR-671-5p			hsa-miR-920
hsa-miR-668-3p			hsa-miR-509-3-5p
hsa-miR-550a-3-5p			hsa-miR-933
hsa-miR-767-5p			hsa-miR-934
hsa-miR-1224-5p			hsa-miR-937-5p
hsa-miR-1296-5p			hsa-miR-938
hsa-miR-1296-3p			hsa-miR-940
hsa-miR-1468-5p			hsa-miR-943
hsa-miR-1271-5p			hsa-miR-1178-5p
hsa-miR-1271-3p			hsa-miR-1180-5p
hsa-miR-1301-3p			hsa-miR-1181
hsa-miR-454-3p			hsa-miR-1183
hsa-miR-1185-5p			hsa-miR-1184
hsa-miR-1283			hsa-miR-1225-3p
hsa-miR-769-3p			hsa-miR-1226-5p
hsa-miR-378d			hsa-miR-1227-5p
hsa-miR-802			hsa-miR-1227-3p
hsa-miR-670-3p			hsa-miR-1228-5p
hsa-miR-2113			hsa-miR-1228-3p
hsa-miR-761			hsa-miR-1229-3p
hsa-miR-764			hsa-miR-1231
hsa-miR-759			hsa-miR-1233-5p
hsa-miR-765			hsa-miR-1233-3p
hsa-miR-770-5p			hsa-miR-1234-3p
hsa-miR-675-5p			hsa-miR-1236-3p
hsa-miR-298			hsa-miR-1237-5p
hsa-miR-892a			hsa-miR-1237-3p
hsa-miR-450b-3p			hsa-miR-1238-3p
hsa-miR-874-3p			hsa-miR-1200
hsa-miR-891b			hsa-miR-1203
hsa-miR-888-5p			hsa-miR-1204
hsa-miR-888-3p			hsa-miR-1206
hsa-miR-892b			hsa-miR-1207-3p
hsa-miR-541-5p			hsa-miR-1208
hsa-miR-889-5p			hsa-miR-548e-3p
hsa-miR-875-5p			hsa-miR-548j-3p
hsa-miR-875-3p			hsa-miR-1285-3p
hsa-miR-876-5p			hsa-miR-1287-5p
hsa-miR-876-3p			hsa-miR-548k
hsa-miR-708-5p			hsa-miR-1294
hsa-miR-147b			hsa-miR-1304-3p
hsa-miR-887-5p			hsa-miR-1305
hsa-miR-887-3p			hsa-miR-548f-3p
hsa-miR-873-5p			hsa-miR-1245a
hsa-miR-873-3p			hsa-miR-1246
hsa-miR-543			hsa-miR-1247-5p
hsa-miR-374b-5p			hsa-miR-1248
hsa-miR-374b-3p			hsa-miR-1249
hsa-miR-301b			hsa-miR-1250-3p
hsa-miR-216b-3p			hsa-miR-1251-3p
hsa-miR-208b-5p			hsa-miR-1256
hsa-miR-921			hsa-miR-1257
hsa-miR-922			hsa-miR-1260a
hsa-miR-924			hsa-miR-1261
hsa-miR-935			hsa-miR-1262
hsa-miR-936			hsa-miR-1263
hsa-miR-937-3p			hsa-miR-548m
hsa-miR-939-5p			hsa-miR-1265
hsa-miR-939-3p			hsa-miR-1267
hsa-miR-941			hsa-miR-1268a
hsa-miR-942-5p			hsa-miR-1272
hsa-miR-942-3p			hsa-miR-548h-3p
hsa-miR-944			hsa-miR-1275
hsa-miR-297			hsa-miR-1277-5p
hsa-miR-1178-3p			hsa-miR-548p
hsa-miR-1179			hsa-miR-1278
hsa-miR-1180-3p			hsa-miR-1279
hsa-miR-1182			hsa-miR-1288-5p
hsa-miR-1225-5p			hsa-miR-1252-3p
hsa-miR-1226-3p			hsa-miR-1255b-5p
hsa-miR-1229-5p			hsa-miR-664a-3p
hsa-miR-1236-5p			hsa-miR-1306-5p
hsa-miR-1238-5p			hsa-miR-1307-3p
hsa-miR-1202			hsa-miR-513b-5p
hsa-miR-663b			hsa-miR-1197
hsa-miR-1205			hsa-miR-1470
hsa-miR-1207-5p			hsa-miR-1537-3p
hsa-miR-548e-5p			hsa-miR-1539
hsa-miR-548j-5p			hsa-miR-320d
hsa-miR-1285-5p			hsa-miR-1827
hsa-miR-1286			hsa-miR-1908-5p
hsa-miR-1287-3p			hsa-miR-1910-5p
hsa-miR-1289			hsa-miR-1910-3p
hsa-miR-1290			hsa-miR-1911-3p
hsa-miR-1291			hsa-miR-1913
hsa-miR-1293			hsa-miR-1914-5p
hsa-miR-1295a			hsa-miR-1915-3p
hsa-miR-1297			hsa-miR-1972
hsa-miR-1299			hsa-miR-1973
hsa-miR-548l			hsa-miR-1976
hsa-miR-1302			hsa-miR-2053
hsa-miR-1303			hsa-miR-2110
hsa-miR-1304-5p			hsa-miR-2114-3p
hsa-miR-1243			hsa-miR-2116-5p
hsa-miR-548f-5p			hsa-miR-2116-3p
hsa-miR-1244			hsa-miR-548q
hsa-miR-1247-3p			hsa-miR-2277-5p
hsa-miR-1250-5p			hsa-miR-2681-5p
hsa-miR-1251-5p			hsa-miR-3117-5p
hsa-miR-1253			hsa-miR-3118
hsa-miR-1254			hsa-miR-3121-3p
hsa-miR-1255a			hsa-miR-3124-5p
hsa-miR-1258			hsa-miR-3126-3p
hsa-miR-548g-5p			hsa-miR-3128
hsa-miR-548g-3p			hsa-miR-3129-3p
hsa-miR-548n			hsa-miR-3131
hsa-miR-548o-3p			hsa-miR-378b
hsa-miR-1266-5p			hsa-miR-3134
hsa-miR-1266-3p			hsa-miR-466
hsa-miR-1269a			hsa-miR-3136-5p
hsa-miR-1270			hsa-miR-3139
hsa-miR-1273a			hsa-miR-548t-3p
hsa-miR-548h-5p			hsa-miR-3141
hsa-miR-1276			hsa-miR-548u
hsa-miR-302e			hsa-miR-3146
hsa-miR-302f			hsa-miR-3148
hsa-miR-1277-3p			hsa-miR-3151-5p
hsa-miR-548i			hsa-miR-3151-3p
hsa-miR-1282			hsa-miR-3152-5p
hsa-miR-1284			hsa-miR-3152-3p
hsa-miR-1288-3p			hsa-miR-3153
hsa-miR-1292-5p			hsa-miR-3074-3p
hsa-miR-1292-3p			hsa-miR-3156-5p
hsa-miR-1252-5p			hsa-miR-3156-3p
hsa-miR-1255b-2-3p			hsa-miR-3157-3p
hsa-miR-664a-5p			hsa-miR-3158-5p
hsa-miR-1306-3p			hsa-miR-3158-3p
hsa-miR-1307-5p			hsa-miR-3159
hsa-miR-513b-3p			hsa-miR-3160-5p
hsa-miR-513c-5p			hsa-miR-3162-3p
hsa-miR-513c-3p			hsa-miR-3163
hsa-miR-1321			hsa-miR-3166
hsa-miR-1322			hsa-miR-1260b
hsa-miR-1324			hsa-miR-3171
hsa-miR-1471			hsa-miR-3173-3p
hsa-miR-1537-5p			hsa-miR-323b-3p
hsa-miR-1538			hsa-miR-3177-3p
hsa-miR-103b			hsa-miR-3178
hsa-miR-1908-3p			hsa-miR-548w
hsa-miR-1909-5p			hsa-miR-3182
hsa-miR-1909-3p			hsa-miR-3184-5p
hsa-miR-1911-5p			hsa-miR-3184-3p
hsa-miR-1912			hsa-miR-3185
hsa-miR-1914-3p			hsa-miR-3065-3p
hsa-miR-1915-5p			hsa-miR-3187-5p
hsa-miR-2052			hsa-miR-3190-5p
hsa-miR-2054			hsa-miR-3196
hsa-miR-2114-5p			hsa-miR-548x-3p
hsa-miR-2115-5p			hsa-miR-3200-5p
hsa-miR-2115-3p			hsa-miR-514b-5p
hsa-miR-2117			hsa-miR-514b-3p
hsa-miR-2276-5p			hsa-miR-4295
hsa-miR-2276-3p			hsa-miR-4301
hsa-miR-2277-3p			hsa-miR-4299
hsa-miR-2278			hsa-miR-4304
hsa-miR-2681-3p			hsa-miR-4303
hsa-miR-2682-5p			hsa-miR-4306
hsa-miR-2682-3p			hsa-miR-4310
hsa-miR-711			hsa-miR-4313
hsa-miR-718			hsa-miR-4315
hsa-miR-2909			hsa-miR-4319
hsa-miR-3115			hsa-miR-4321
hsa-miR-3116			hsa-miR-4323
hsa-miR-3117-3p			hsa-miR-4258
hsa-miR-3119			hsa-miR-4260
hsa-miR-3120-5p			hsa-miR-4253
hsa-miR-3120-3p			hsa-miR-4327
hsa-miR-3121-5p			hsa-miR-4262
hsa-miR-3122			hsa-miR-2355-3p
hsa-miR-3123			hsa-miR-4264
hsa-miR-3124-3p			hsa-miR-4270
hsa-miR-548s			hsa-miR-4275
hsa-miR-3125			hsa-miR-4274
hsa-miR-3126-5p			hsa-miR-4281
hsa-miR-3127-5p			hsa-miR-4277
hsa-miR-3127-3p			hsa-miR-4279
hsa-miR-3129-5p			hsa-miR-4284
hsa-miR-3130-5p			hsa-miR-4286
hsa-miR-3130-3p			hsa-miR-4287
hsa-miR-3132			hsa-miR-4289
hsa-miR-3133			hsa-miR-4290
hsa-miR-3135a			hsa-miR-4291
hsa-miR-3136-3p			hsa-miR-4329
hsa-miR-544b			hsa-miR-4330
hsa-miR-3137			hsa-miR-500b-3p
hsa-miR-3138			hsa-miR-4328
hsa-miR-3140-5p			hsa-miR-3605-3p
hsa-miR-3140-3p			hsa-miR-3606-5p
hsa-miR-548t-5p			hsa-miR-3609
hsa-miR-3142			hsa-miR-3611
hsa-miR-3143			hsa-miR-3612
hsa-miR-3144-5p			hsa-miR-3614-3p
hsa-miR-3144-3p			hsa-miR-3616-3p
hsa-miR-3145-5p			hsa-miR-3619-5p
hsa-miR-3145-3p			hsa-miR-23c
hsa-miR-1273c			hsa-miR-3621
hsa-miR-3147			hsa-miR-3622a-5p
hsa-miR-548v			hsa-miR-3622a-3p
hsa-miR-3149			hsa-miR-3622b-5p
hsa-miR-3150a-5p			hsa-miR-3646
hsa-miR-3150a-3p			hsa-miR-3648
hsa-miR-3074-5p			hsa-miR-3660
hsa-miR-3154			hsa-miR-3665
hsa-miR-3155a			hsa-miR-3667-5p
hsa-miR-3157-5p			hsa-miR-3667-3p
hsa-miR-3160-3p			hsa-miR-3669
hsa-miR-3161			hsa-miR-3670
hsa-miR-3162-5p			hsa-miR-3671
hsa-miR-3164			hsa-miR-3672
hsa-miR-3165			hsa-miR-3673
hsa-miR-3167			hsa-miR-3675-3p
hsa-miR-3168			hsa-miR-3678-3p
hsa-miR-3169			hsa-miR-3679-5p
hsa-miR-3170			hsa-miR-3679-3p
hsa-miR-3173-5p			hsa-miR-3682-3p
hsa-miR-1193			hsa-miR-3685
hsa-miR-323b-5p			hsa-miR-3686
hsa-miR-3174			hsa-miR-3687
hsa-miR-3175			hsa-miR-3688-5p
hsa-miR-3176			hsa-miR-3688-3p
hsa-miR-3177-5p			hsa-miR-3689a-3p
hsa-miR-3179			hsa-miR-3691-5p
hsa-miR-3180-5p			hsa-miR-3692-3p
hsa-miR-3180-3p			hsa-miR-3714
hsa-miR-3181			hsa-miR-3180
hsa-miR-3183			hsa-miR-3910
hsa-miR-3065-5p			hsa-miR-3912-3p
hsa-miR-3186-5p			hsa-miR-3914
hsa-miR-3186-3p			hsa-miR-3915
hsa-miR-3187-3p			hsa-miR-3916
hsa-miR-3188			hsa-miR-3918
hsa-miR-3189-5p			hsa-miR-3919
hsa-miR-3189-3p			hsa-miR-3150b-5p
hsa-miR-320e			hsa-miR-3924
hsa-miR-3190-3p			hsa-miR-3926
hsa-miR-3191-5p			hsa-miR-3927-5p
hsa-miR-3191-3p			hsa-miR-3927-3p
hsa-miR-3192-5p			hsa-miR-676-5p
hsa-miR-3192-3p			hsa-miR-3928-5p
hsa-miR-3193			hsa-miR-3934-5p
hsa-miR-3194-5p			hsa-miR-3935
hsa-miR-3194-3p			hsa-miR-3936
hsa-miR-3195			hsa-miR-548y
hsa-miR-548x-5p			hsa-miR-3940-5p
hsa-miR-3197			hsa-miR-3940-3p
hsa-miR-3198			hsa-miR-3941
hsa-miR-3199			hsa-miR-3942-5p
hsa-miR-3200-3p			hsa-miR-3942-3p
hsa-miR-3202			hsa-miR-3944-5p
hsa-miR-1273d			hsa-miR-3945
hsa-miR-4296			hsa-miR-642b-3p
hsa-miR-4297			hsa-miR-550b-3p
hsa-miR-378c			hsa-miR-548z
hsa-miR-4293			hsa-miR-548aa
hsa-miR-4294			hsa-miR-1268b
hsa-miR-4298			hsa-miR-378e
hsa-miR-4300			hsa-miR-4419a
hsa-miR-4302			hsa-miR-4423-3p
hsa-miR-4305			hsa-miR-548ac
hsa-miR-4309			hsa-miR-4425
hsa-miR-4307			hsa-miR-4428
hsa-miR-4308			hsa-miR-4429
hsa-miR-4311			hsa-miR-4430
hsa-miR-4312			hsa-miR-548ad
hsa-miR-4316			hsa-miR-4432
hsa-miR-4314			hsa-miR-4433-5p
hsa-miR-4318			hsa-miR-4434
hsa-miR-4320			hsa-miR-548ae
hsa-miR-4317			hsa-miR-4439
hsa-miR-4322			hsa-miR-4445-3p
hsa-miR-4324			hsa-miR-4446-5p
hsa-miR-4256			hsa-miR-4446-3p
hsa-miR-4257			hsa-miR-548ag
hsa-miR-4259			hsa-miR-4450
hsa-miR-4251			hsa-miR-548ah-5p
hsa-miR-4254			hsa-miR-4452
hsa-miR-4255			hsa-miR-4454
hsa-miR-4252			hsa-miR-4455
hsa-miR-4325			hsa-miR-4459
hsa-miR-4326			hsa-miR-4461
hsa-miR-4261			hsa-miR-4462
hsa-miR-4265			hsa-miR-4463
hsa-miR-4266			hsa-miR-548ai
hsa-miR-4267			hsa-miR-548aj-3p
hsa-miR-2355-5p			hsa-miR-4466
hsa-miR-4268			hsa-miR-4467
hsa-miR-4269			hsa-miR-4471
hsa-miR-4263			hsa-miR-4474-3p
hsa-miR-4271			hsa-miR-4475
hsa-miR-4272			hsa-miR-4476
hsa-miR-4273			hsa-miR-4477a
hsa-miR-4276			hsa-miR-4478
hsa-miR-4278			hsa-miR-4481
hsa-miR-4280			hsa-miR-4482-3p
hsa-miR-4282			hsa-miR-4483
hsa-miR-4285			hsa-miR-4484
hsa-miR-4283			hsa-miR-4486
hsa-miR-4288			hsa-miR-4488
hsa-miR-4292			hsa-miR-4489
hsa-miR-500b-5p			hsa-miR-548al
hsa-miR-3605-5p			hsa-miR-4490
hsa-miR-3606-3p			hsa-miR-4493
hsa-miR-3607-5p			hsa-miR-4497
hsa-miR-3607-3p			hsa-miR-4498
hsa-miR-3610			hsa-miR-4499
hsa-miR-3614-5p			hsa-miR-4503
hsa-miR-3615			hsa-miR-4505
hsa-miR-3616-5p			hsa-miR-4506
hsa-miR-3617-5p			hsa-miR-2392
hsa-miR-3617-3p			hsa-miR-4507
hsa-miR-3618			hsa-miR-4511
hsa-miR-3619-3p			hsa-miR-4514
hsa-miR-3620-3p			hsa-miR-4516
hsa-miR-3622b-3p			hsa-miR-4517
hsa-miR-3649			hsa-miR-4518
hsa-miR-3650			hsa-miR-4519
hsa-miR-3651			hsa-miR-4520a-3p
hsa-miR-3652			hsa-miR-1269b
hsa-miR-3653			hsa-miR-4525
hsa-miR-3654			hsa-miR-4529-3p
hsa-miR-3655			hsa-miR-4530
hsa-miR-3657			hsa-miR-4532
hsa-miR-3658			hsa-miR-4533
hsa-miR-1273e			hsa-miR-4534
hsa-miR-3659			hsa-miR-1587
hsa-miR-3661			hsa-miR-4536-5p
hsa-miR-3662			hsa-miR-4536-3p
hsa-miR-3663-5p			hsa-miR-548an
hsa-miR-3663-3p			hsa-miR-4539
hsa-miR-3664-5p			hsa-miR-3972
hsa-miR-3664-3p			hsa-miR-3973
hsa-miR-3666			hsa-miR-3975
hsa-miR-3668			hsa-miR-3978
hsa-miR-3674			hsa-miR-4632-5p
hsa-miR-3675-5p			hsa-miR-4632-3p
hsa-miR-3677-5p			hsa-miR-4633-3p
hsa-miR-3677-3p			hsa-miR-4635
hsa-miR-3678-5p			hsa-miR-4636
hsa-miR-3680-5p			hsa-miR-4640-3p
hsa-miR-3680-3p			hsa-miR-4641
hsa-miR-3681-5p			hsa-miR-4642
hsa-miR-3681-3p			hsa-miR-4644
hsa-miR-3682-5p			hsa-miR-4645-5p
hsa-miR-3683			hsa-miR-4646-3p
hsa-miR-3684			hsa-miR-4649-5p
hsa-miR-3689a-5p			hsa-miR-4649-3p
hsa-miR-3690			hsa-miR-4651
hsa-miR-3691-3p			hsa-miR-4652-3p
hsa-miR-3692-5p			hsa-miR-4653-3p
hsa-miR-3713			hsa-miR-4654
hsa-miR-3907			hsa-miR-4657
hsa-miR-3689b-5p			hsa-miR-4659a-3p
hsa-miR-3689b-3p			hsa-miR-4662a-5p
hsa-miR-3908			hsa-miR-4662a-3p
hsa-miR-3909			hsa-miR-4662b
hsa-miR-3911			hsa-miR-4664-5p
hsa-miR-3912-5p			hsa-miR-4665-3p
hsa-miR-3913-5p			hsa-miR-4666a-5p
hsa-miR-3913-3p			hsa-miR-4666a-3p
hsa-miR-3917			hsa-miR-4667-5p
hsa-miR-3150b-3p			hsa-miR-4667-3p
hsa-miR-3920			hsa-miR-4668-3p
hsa-miR-3922-5p			hsa-miR-4669
hsa-miR-3922-3p			hsa-miR-4672
hsa-miR-3923			hsa-miR-4674
hsa-miR-3925-5p			hsa-miR-4684-5p
hsa-miR-3925-3p			hsa-miR-4684-3p
hsa-miR-676-3p			hsa-miR-4685-3p
hsa-miR-3928-3p			hsa-miR-4686
hsa-miR-3929			hsa-miR-4687-5p
hsa-miR-3934-3p			hsa-miR-4687-3p
hsa-miR-3937			hsa-miR-1343-5p
hsa-miR-3938			hsa-miR-4689
hsa-miR-3939			hsa-miR-4690-5p
hsa-miR-3943			hsa-miR-4695-5p
hsa-miR-3944-3p			hsa-miR-4695-3p
hsa-miR-374c-5p			hsa-miR-4698
hsa-miR-374c-3p			hsa-miR-4699-5p
hsa-miR-642b-5p			hsa-miR-4701-5p
hsa-miR-550b-2-5p			hsa-miR-4703-5p
hsa-miR-548o-5p			hsa-miR-4704-5p
hsa-miR-548ab			hsa-miR-4704-3p
hsa-miR-4417			hsa-miR-4705
hsa-miR-4418			hsa-miR-4707-3p
hsa-miR-378f			hsa-miR-4708-3p
hsa-miR-4420			hsa-miR-4709-5p
hsa-miR-4421			hsa-miR-203b-3p
hsa-miR-4422			hsa-miR-4710
hsa-miR-4423-5p			hsa-miR-4711-5p
hsa-miR-378g			hsa-miR-4712-5p
hsa-miR-4424			hsa-miR-4712-3p
hsa-miR-4426			hsa-miR-4713-5p
hsa-miR-4427			hsa-miR-4716-5p
hsa-miR-4431			hsa-miR-3529-5p
hsa-miR-4433-3p			hsa-miR-4717-3p
hsa-miR-4435			hsa-miR-4718
hsa-miR-4436a			hsa-miR-4719
hsa-miR-4437			hsa-miR-4720-5p
hsa-miR-4438			hsa-miR-4720-3p
hsa-miR-4440			hsa-miR-4722-3p
hsa-miR-4441			hsa-miR-4520b-3p
hsa-miR-4442			hsa-miR-4723-3p
hsa-miR-4443			hsa-miR-451b
hsa-miR-4444			hsa-miR-4725-5p
hsa-miR-4445-5p			hsa-miR-4727-3p
hsa-miR-4447			hsa-miR-4728-5p
hsa-miR-4448			hsa-miR-4728-3p
hsa-miR-4449			hsa-miR-4729
hsa-miR-548ah-3p			hsa-miR-4731-3p
hsa-miR-4451			hsa-miR-4732-5p
hsa-miR-4453			hsa-miR-4733-5p
hsa-miR-4456			hsa-miR-4734
hsa-miR-4457			hsa-miR-4735-5p
hsa-miR-4458			hsa-miR-4735-3p
hsa-miR-4460			hsa-miR-4736
hsa-miR-3135b			hsa-miR-4741
hsa-miR-4464			hsa-miR-4742-5p
hsa-miR-548aj-5p			hsa-miR-4742-3p
hsa-miR-4465			hsa-miR-4743-5p
hsa-miR-4468			hsa-miR-4743-3p
hsa-miR-4469			hsa-miR-3591-5p
hsa-miR-4470			hsa-miR-3591-3p
hsa-miR-4472			hsa-miR-4745-5p
hsa-miR-4473			hsa-miR-4749-5p
hsa-miR-4474-5p			hsa-miR-4749-3p
hsa-miR-4477b			hsa-miR-4751
hsa-miR-3689c			hsa-miR-4753-3p
hsa-miR-3689d			hsa-miR-371b-5p
hsa-miR-3689e			hsa-miR-371b-3p
hsa-miR-3689f			hsa-miR-4757-5p
hsa-miR-4479			hsa-miR-4758-5p
hsa-miR-3155b			hsa-miR-4758-3p
hsa-miR-548ak			hsa-miR-4760-5p
hsa-miR-4480			hsa-miR-4760-3p
hsa-miR-4482-5p			hsa-miR-4762-5p
hsa-miR-4485			hsa-miR-4763-5p
hsa-miR-4491			hsa-miR-4763-3p
hsa-miR-4492			hsa-miR-4764-3p
hsa-miR-4494			hsa-miR-4769-5p
hsa-miR-4495			hsa-miR-4769-3p
hsa-miR-4496			hsa-miR-4770
hsa-miR-4419b			hsa-miR-4771
hsa-miR-4500			hsa-miR-4772-5p
hsa-miR-4501			hsa-miR-4773
hsa-miR-4502			hsa-miR-4776-5p
hsa-miR-4504			hsa-miR-4777-5p
hsa-miR-4509			hsa-miR-4780
hsa-miR-4510			hsa-miR-4436b-5p
hsa-miR-4512			hsa-miR-4781-3p
hsa-miR-4513			hsa-miR-4782-5p
hsa-miR-4515			hsa-miR-4782-3p
hsa-miR-4520a-5p			hsa-miR-4783-5p
hsa-miR-4521			hsa-miR-4785
hsa-miR-4522			hsa-miR-1245b-3p
hsa-miR-4523			hsa-miR-4786-3p
hsa-miR-4524a-5p			hsa-miR-4790-3p
hsa-miR-4524a-3p			hsa-miR-4791
hsa-miR-4526			hsa-miR-4793-3p
hsa-miR-4527			hsa-miR-4794
hsa-miR-4528			hsa-miR-4795-5p
hsa-miR-4529-5p			hsa-miR-4796-3p
hsa-miR-4531			hsa-miR-4797-5p
hsa-miR-378i			hsa-miR-4797-3p
hsa-miR-4535			hsa-miR-4798-3p
hsa-miR-548am-5p			hsa-miR-4799-3p
hsa-miR-548am-3p			hsa-miR-4800-5p
hsa-miR-4537			hsa-miR-4801
hsa-miR-4538			hsa-miR-4804-3p
hsa-miR-4540			hsa-miR-5000-3p
hsa-miR-3974			hsa-miR-5001-5p
hsa-miR-3976			hsa-miR-5002-5p
hsa-miR-3977			hsa-miR-5002-3p
hsa-miR-4633-5p			hsa-miR-5004-5p
hsa-miR-4634			hsa-miR-5006-5p
hsa-miR-4637			hsa-miR-5006-3p
hsa-miR-4638-5p			hsa-miR-5007-3p
hsa-miR-4638-3p			hsa-miR-548ap-5p
hsa-miR-4639-5p			hsa-miR-548ap-3p
hsa-miR-4639-3p			hsa-miR-5009-3p
hsa-miR-4640-5p			hsa-miR-5010-5p
hsa-miR-4643			hsa-miR-5010-3p
hsa-miR-4645-3p			hsa-miR-5087
hsa-miR-4646-5p			hsa-miR-5089-5p
hsa-miR-4647			hsa-miR-5092
hsa-miR-4648			hsa-miR-5094
hsa-miR-4650-5p			hsa-miR-1273f
hsa-miR-4650-3p			hsa-miR-5187-3p
hsa-miR-4652-5p			hsa-miR-5188
hsa-miR-4653-5p			hsa-miR-5189-5p
hsa-miR-4655-5p			hsa-miR-5189-3p
hsa-miR-4655-3p			hsa-miR-5191
hsa-miR-4656			hsa-miR-5192
hsa-miR-4658			hsa-miR-5193
hsa-miR-4659a-5p			hsa-miR-5194
hsa-miR-4660			hsa-miR-5195-5p
hsa-miR-4661-5p			hsa-miR-5196-3p
hsa-miR-4661-3p			hsa-miR-5197-5p
hsa-miR-4659b-5p			hsa-miR-5197-3p
hsa-miR-4659b-3p			hsa-miR-5571-5p
hsa-miR-4663			hsa-miR-5100
hsa-miR-4664-3p			hsa-miR-548aq-3p
hsa-miR-4665-5p			hsa-miR-548ar-5p
hsa-miR-219b-5p			hsa-miR-5579-5p
hsa-miR-219b-3p			hsa-miR-664b-3p
hsa-miR-4670-5p			hsa-miR-5581-3p
hsa-miR-4670-3p			hsa-miR-548at-5p
hsa-miR-4671-5p			hsa-miR-5582-5p
hsa-miR-4671-3p			hsa-miR-5583-5p
hsa-miR-4673			hsa-miR-5585-3p
hsa-miR-4675			hsa-miR-5586-5p
hsa-miR-4676-5p			hsa-miR-548au-3p
hsa-miR-4676-3p			hsa-miR-1295b-5p
hsa-miR-4677-5p			hsa-miR-1295b-3p
hsa-miR-4677-3p			hsa-miR-5588-5p
hsa-miR-4678			hsa-miR-5588-3p
hsa-miR-4679			hsa-miR-5590-3p
hsa-miR-4680-5p			hsa-miR-5591-3p
hsa-miR-4680-3p			hsa-miR-5680
hsa-miR-4681			hsa-miR-5681a
hsa-miR-4682			hsa-miR-5692c
hsa-miR-4683			hsa-miR-5688
hsa-miR-4685-5p			hsa-miR-5681b
hsa-miR-1343-3p			hsa-miR-5689
hsa-miR-4688			hsa-miR-4666b
hsa-miR-4690-3p			hsa-miR-5695
hsa-miR-4691-5p			hsa-miR-5697
hsa-miR-4691-3p			hsa-miR-5699-5p
hsa-miR-4692			hsa-miR-5700
hsa-miR-4693-5p			hsa-miR-5702
hsa-miR-4693-3p			hsa-miR-5703
hsa-miR-4694-5p			hsa-miR-5692b
hsa-miR-4694-3p			hsa-miR-6068
hsa-miR-4696			hsa-miR-6069
hsa-miR-4697-5p			hsa-miR-6075
hsa-miR-4697-3p			hsa-miR-6077
hsa-miR-4699-3p			hsa-miR-6079
hsa-miR-4700-5p			hsa-miR-6085
hsa-miR-4700-3p			hsa-miR-6087
hsa-miR-4701-3p			hsa-miR-6088
hsa-miR-4703-3p			hsa-miR-6089
hsa-miR-4708-5p			hsa-miR-6125
hsa-miR-4709-3p			hsa-miR-6126
hsa-miR-203b-5p			hsa-miR-6127
hsa-miR-4711-3p			hsa-miR-6132
hsa-miR-4713-3p			hsa-miR-6133
hsa-miR-4714-5p			hsa-miR-6499-5p
hsa-miR-4714-3p			hsa-miR-6500-5p
hsa-miR-4715-5p			hsa-miR-548az-3p
hsa-miR-4715-3p			hsa-miR-6501-5p
hsa-miR-4716-3p			hsa-miR-6503-5p
hsa-miR-3529-3p			hsa-miR-6503-3p
hsa-miR-4717-5p			hsa-miR-6504-3p
hsa-miR-4721			hsa-miR-6506-5p
hsa-miR-4722-5p			hsa-miR-6507-3p
hsa-miR-4520b-5p			hsa-miR-6508-5p
hsa-miR-4723-5p			hsa-miR-6509-5p
hsa-miR-4724-5p			hsa-miR-6509-3p
hsa-miR-4724-3p			hsa-miR-6510-5p
hsa-miR-4725-3p			hsa-miR-6510-3p
hsa-miR-4726-5p			hsa-miR-6511a-5p
hsa-miR-4726-3p			hsa-miR-6511a-3p
hsa-miR-4727-5p			hsa-miR-6515-5p
hsa-miR-4730			hsa-miR-6515-3p
hsa-miR-4731-5p			hsa-miR-6715a-3p
hsa-miR-4732-3p			hsa-miR-6511b-3p
hsa-miR-4733-3p			hsa-miR-6721-5p
hsa-miR-4737			hsa-miR-6722-5p
hsa-miR-3064-5p			hsa-miR-6722-3p
hsa-miR-3064-3p			hsa-miR-6724-5p
hsa-miR-4738-5p			hsa-miR-892c-5p
hsa-miR-4738-3p			hsa-miR-6726-3p
hsa-miR-4739			hsa-miR-6727-5p
hsa-miR-4740-5p			hsa-miR-6727-3p
hsa-miR-4740-3p			hsa-miR-6729-3p
hsa-miR-4744			hsa-miR-6730-5p
hsa-miR-4745-3p			hsa-miR-6730-3p
hsa-miR-4746-5p			hsa-miR-6731-3p
hsa-miR-4746-3p			hsa-miR-6732-3p
hsa-miR-4747-5p			hsa-miR-6733-5p
hsa-miR-4747-3p			hsa-miR-6734-5p
hsa-miR-4748			hsa-miR-6735-5p
hsa-miR-4750-5p			hsa-miR-6736-5p
hsa-miR-4752			hsa-miR-6736-3p
hsa-miR-4753-5p			hsa-miR-6737-3p
hsa-miR-4754			hsa-miR-6738-3p
hsa-miR-4755-5p			hsa-miR-6739-5p
hsa-miR-4755-3p			hsa-miR-6743-5p
hsa-miR-499b-5p			hsa-miR-6743-3p
hsa-miR-499b-3p			hsa-miR-6745
hsa-miR-4756-5p			hsa-miR-6747-5p
hsa-miR-4756-3p			hsa-miR-6747-3p
hsa-miR-4757-3p			hsa-miR-6748-5p
hsa-miR-4759			hsa-miR-6749-5p
hsa-miR-4761-5p			hsa-miR-6749-3p
hsa-miR-4761-3p			hsa-miR-6750-3p
hsa-miR-4762-3p			hsa-miR-6751-5p
hsa-miR-4764-5p			hsa-miR-6752-5p
hsa-miR-4765			hsa-miR-6752-3p
hsa-miR-4766-5p			hsa-miR-6754-3p
hsa-miR-4766-3p			hsa-miR-6756-5p
hsa-miR-4767			hsa-miR-6756-3p
hsa-miR-4768-5p			hsa-miR-6759-5p
hsa-miR-4768-3p			hsa-miR-6759-3p
hsa-miR-4772-3p			hsa-miR-6760-5p
hsa-miR-4774-5p			hsa-miR-6760-3p
hsa-miR-4774-3p			hsa-miR-6763-5p
hsa-miR-4775			hsa-miR-6763-3p
hsa-miR-4776-3p			hsa-miR-6764-5p
hsa-miR-4777-3p			hsa-miR-6765-5p
hsa-miR-4778-5p			hsa-miR-6766-3p
hsa-miR-4778-3p			hsa-miR-6770-5p
hsa-miR-4779			hsa-miR-6771-5p
hsa-miR-4436b-3p			hsa-miR-6775-5p
hsa-miR-4781-5p			hsa-miR-6776-5p
hsa-miR-4783-3p			hsa-miR-6776-3p
hsa-miR-4784			hsa-miR-6777-3p
hsa-miR-1245b-5p			hsa-miR-6778-3p
hsa-miR-2467-5p			hsa-miR-6779-5p
hsa-miR-2467-3p			hsa-miR-6779-3p
hsa-miR-4786-5p			hsa-miR-6780a-5p
hsa-miR-4787-3p			hsa-miR-6782-5p
hsa-miR-4788			hsa-miR-6784-3p
hsa-miR-4789-5p			hsa-miR-6785-5p
hsa-miR-4789-3p			hsa-miR-6785-3p
hsa-miR-4790-5p			hsa-miR-6786-5p
hsa-miR-4792			hsa-miR-6786-3p
hsa-miR-4793-5p			hsa-miR-6787-5p
hsa-miR-4795-3p			hsa-miR-6787-3p
hsa-miR-4796-5p			hsa-miR-6788-3p
hsa-miR-4798-5p			hsa-miR-6789-5p
hsa-miR-4799-5p			hsa-miR-6790-5p
hsa-miR-4800-3p			hsa-miR-6790-3p
hsa-miR-4802-5p			hsa-miR-6792-3p
hsa-miR-4802-3p			hsa-miR-6793-5p
hsa-miR-4803			hsa-miR-6793-3p
hsa-miR-4804-5p			hsa-miR-6794-3p
hsa-miR-4999-5p			hsa-miR-6795-3p
hsa-miR-4999-3p			hsa-miR-6796-5p
hsa-miR-5000-5p			hsa-miR-6796-3p
hsa-miR-5001-3p			hsa-miR-6797-3p
hsa-miR-5003-5p			hsa-miR-6798-5p
hsa-miR-5003-3p			hsa-miR-6798-3p
hsa-miR-5004-3p			hsa-miR-6799-5p
hsa-miR-548ao-5p			hsa-miR-6800-5p
hsa-miR-548ao-3p			hsa-miR-6801-3p
hsa-miR-5007-5p			hsa-miR-6802-3p
hsa-miR-5008-5p			hsa-miR-6803-3p
hsa-miR-5008-3p			hsa-miR-6804-3p
hsa-miR-5009-5p			hsa-miR-6805-5p
hsa-miR-5011-5p			hsa-miR-6805-3p
hsa-miR-5011-3p			hsa-miR-6806-5p
hsa-miR-5047			hsa-miR-6806-3p
hsa-miR-5088-5p			hsa-miR-6810-5p
hsa-miR-5088-3p			hsa-miR-6810-3p
hsa-miR-5089-3p			hsa-miR-6813-3p
hsa-miR-5090			hsa-miR-6815-5p
hsa-miR-5091			hsa-miR-6816-5p
hsa-miR-5093			hsa-miR-6818-5p
hsa-miR-5095			hsa-miR-6819-3p
hsa-miR-1273g-5p			hsa-miR-6820-5p
hsa-miR-1273g-3p			hsa-miR-6820-3p
hsa-miR-5096			hsa-miR-6821-5p
hsa-miR-5186			hsa-miR-6821-3p
hsa-miR-5187-5p			hsa-miR-6822-5p
hsa-miR-5190			hsa-miR-6823-5p
hsa-miR-5195-3p			hsa-miR-6823-3p
hsa-miR-5196-5p			hsa-miR-6824-3p
hsa-miR-4524b-5p			hsa-miR-6829-3p
hsa-miR-4524b-3p			hsa-miR-6830-5p
hsa-miR-5571-3p			hsa-miR-6831-3p
hsa-miR-5572			hsa-miR-6832-5p
hsa-miR-548aq-5p			hsa-miR-6834-3p
hsa-miR-548ar-3p			hsa-miR-6835-5p
hsa-miR-548as-5p			hsa-miR-6835-3p
hsa-miR-548as-3p			hsa-miR-6780b-5p
hsa-miR-5579-3p			hsa-miR-6780b-3p
hsa-miR-664b-5p			hsa-miR-6836-5p
hsa-miR-5580-5p			hsa-miR-6836-3p
hsa-miR-5580-3p			hsa-miR-6837-5p
hsa-miR-5581-5p			hsa-miR-6840-5p
hsa-miR-548at-3p			hsa-miR-6841-5p
hsa-miR-5582-3p			hsa-miR-6842-5p
hsa-miR-5583-3p			hsa-miR-6845-5p
hsa-miR-5584-5p			hsa-miR-6845-3p
hsa-miR-5584-3p			hsa-miR-6846-5p
hsa-miR-5585-5p			hsa-miR-6846-3p
hsa-miR-5586-3p			hsa-miR-6847-3p
hsa-miR-5587-5p			hsa-miR-6849-3p
hsa-miR-5587-3p			hsa-miR-6850-5p
hsa-miR-548au-5p			hsa-miR-6854-5p
hsa-miR-5589-5p			hsa-miR-6856-3p
hsa-miR-5589-3p			hsa-miR-6858-5p
hsa-miR-5590-5p			hsa-miR-6858-3p
hsa-miR-5591-5p			hsa-miR-6769b-5p
hsa-miR-548av-5p			hsa-miR-6769b-3p
hsa-miR-548av-3p			hsa-miR-6861-3p
hsa-miR-5682			hsa-miR-6862-5p
hsa-miR-548aw			hsa-miR-6862-3p
hsa-miR-5683			hsa-miR-6863
hsa-miR-5684			hsa-miR-6864-5p
hsa-miR-548ax			hsa-miR-6865-5p
hsa-miR-5685			hsa-miR-6865-3p
hsa-miR-5687			hsa-miR-6868-5p
hsa-miR-5690			hsa-miR-6868-3p
hsa-miR-5691			hsa-miR-6869-5p
hsa-miR-5692a			hsa-miR-6870-5p
hsa-miR-5693			hsa-miR-6870-3p
hsa-miR-5694			hsa-miR-6872-5p
hsa-miR-5696			hsa-miR-6873-5p
hsa-miR-5698			hsa-miR-6876-3p
hsa-miR-5699-3p			hsa-miR-6877-3p
hsa-miR-5701			hsa-miR-6878-5p
hsa-miR-5704			hsa-miR-6879-5p
hsa-miR-5705			hsa-miR-6879-3p
hsa-miR-5706			hsa-miR-6880-5p
hsa-miR-5707			hsa-miR-6880-3p
hsa-miR-5708			hsa-miR-6881-5p
hsa-miR-5739			hsa-miR-6881-3p
hsa-miR-1199-5p			hsa-miR-6882-5p
hsa-miR-1199-3p			hsa-miR-6883-5p
hsa-miR-6070			hsa-miR-6883-3p
hsa-miR-6071			hsa-miR-6884-3p
hsa-miR-6072			hsa-miR-6885-3p
hsa-miR-6073			hsa-miR-6886-3p
hsa-miR-6074			hsa-miR-6887-5p
hsa-miR-6076			hsa-miR-6887-3p
hsa-miR-6078			hsa-miR-6888-5p
hsa-miR-6080			hsa-miR-6889-5p
hsa-miR-6081			hsa-miR-6889-3p
hsa-miR-6082			hsa-miR-6890-5p
hsa-miR-6083			hsa-miR-6890-3p
hsa-miR-6084			hsa-miR-6891-5p
hsa-miR-6086			hsa-miR-6891-3p
hsa-miR-6124			hsa-miR-6892-3p
hsa-miR-6128			hsa-miR-6893-5p
hsa-miR-378j			hsa-miR-6893-3p
hsa-miR-6129			hsa-miR-6894-5p
hsa-miR-6130			hsa-miR-6894-3p
hsa-miR-6131			hsa-miR-6895-5p
hsa-miR-6134			hsa-miR-7106-3p
hsa-miR-6165			hsa-miR-7107-5p
hsa-miR-6499-3p			hsa-miR-7108-5p
hsa-miR-548ay-5p			hsa-miR-7108-3p
hsa-miR-548ay-3p			hsa-miR-7110-5p
hsa-miR-6500-3p			hsa-miR-7110-3p
hsa-miR-548az-5p			hsa-miR-7111-3p
hsa-miR-6501-3p			hsa-miR-7112-3p
hsa-miR-6502-5p			hsa-miR-7113-3p
hsa-miR-6502-3p			hsa-miR-7114-5p
hsa-miR-6504-5p			hsa-miR-7114-3p
hsa-miR-6505-5p			hsa-miR-7150
hsa-miR-6505-3p			hsa-miR-7151-5p
hsa-miR-6506-3p			hsa-miR-7152-5p
hsa-miR-6507-5p			hsa-miR-7154-5p
hsa-miR-6508-3p			hsa-miR-7157-3p
hsa-miR-6512-5p			hsa-miR-7161-5p
hsa-miR-6512-3p			hsa-miR-7702
hsa-miR-6513-5p			hsa-miR-7704
hsa-miR-6513-3p			hsa-miR-4433b-3p
hsa-miR-6514-5p			hsa-miR-7852-3p
hsa-miR-6514-3p			hsa-miR-7853-5p
hsa-miR-6715b-5p			hsa-miR-7854-3p
hsa-miR-6715b-3p			hsa-miR-7855-5p
hsa-miR-6716-5p			hsa-miR-7856-5p
hsa-miR-6716-3p			hsa-miR-548ba
hsa-miR-6717-5p			hsa-miR-7973
hsa-miR-6718-5p			hsa-miR-7974
hsa-miR-6719-3p			hsa-miR-7975
hsa-miR-6720-5p			hsa-miR-7977
hsa-miR-6720-3p			hsa-miR-8052
hsa-miR-6723-5p			hsa-miR-8055
hsa-miR-892c-3p			hsa-miR-8059
hsa-miR-6726-5p			hsa-miR-8063
hsa-miR-6728-5p			hsa-miR-8064
hsa-miR-6728-3p			hsa-miR-8067
hsa-miR-6731-5p			hsa-miR-8069
hsa-miR-6733-3p			hsa-miR-8070
hsa-miR-6734-3p			hsa-miR-8074
hsa-miR-6735-3p			hsa-miR-8077
hsa-miR-6737-5p			hsa-miR-8081
hsa-miR-6738-5p			hsa-miR-8084
hsa-miR-6739-3p			hsa-miR-8089
hsa-miR-6740-5p
hsa-miR-6740-3p
hsa-miR-6741-5p
hsa-miR-6741-3p
hsa-miR-6742-5p
hsa-miR-6742-3p
hsa-miR-6744-5p
hsa-miR-6744-3p
hsa-miR-6746-5p
hsa-miR-6746-3p
hsa-miR-6748-3p
hsa-miR-6751-3p
hsa-miR-6753-5p
hsa-miR-6753-3p
hsa-miR-6754-5p
hsa-miR-6755-5p
hsa-miR-6755-3p
hsa-miR-6757-5p
hsa-miR-6757-3p
hsa-miR-6758-5p
hsa-miR-6758-3p
hsa-miR-6761-5p
hsa-miR-6761-3p
hsa-miR-6762-5p
hsa-miR-6762-3p
hsa-miR-6764-3p
hsa-miR-6765-3p
hsa-miR-6766-5p
hsa-miR-6767-5p
hsa-miR-6767-3p
hsa-miR-6768-5p
hsa-miR-6768-3p
hsa-miR-6769a-5p
hsa-miR-6769a-3p
hsa-miR-6770-3p
hsa-miR-6771-3p
hsa-miR-6772-5p
hsa-miR-6772-3p
hsa-miR-6773-5p
hsa-miR-6773-3p
hsa-miR-6774-5p
hsa-miR-6774-3p
hsa-miR-6775-3p
hsa-miR-6778-5p
hsa-miR-6780a-3p
hsa-miR-6781-5p
hsa-miR-6781-3p
hsa-miR-6782-3p
hsa-miR-6783-5p
hsa-miR-6783-3p
hsa-miR-6784-5p
hsa-miR-6788-5p
hsa-miR-6789-3p
hsa-miR-6791-3p
hsa-miR-6792-5p
hsa-miR-6795-5p
hsa-miR-6797-5p
hsa-miR-6799-3p
hsa-miR-6801-5p
hsa-miR-6802-5p
hsa-miR-6804-5p
hsa-miR-6807-5p
hsa-miR-6807-3p
hsa-miR-6808-5p
hsa-miR-6808-3p
hsa-miR-6809-5p
hsa-miR-6809-3p
hsa-miR-6811-5p
hsa-miR-6811-3p
hsa-miR-6812-5p
hsa-miR-6812-3p
hsa-miR-6813-5p
hsa-miR-6814-5p
hsa-miR-6814-3p
hsa-miR-6815-3p
hsa-miR-6816-3p
hsa-miR-6817-5p
hsa-miR-6817-3p
hsa-miR-6818-3p
hsa-miR-6819-5p
hsa-miR-6822-3p
hsa-miR-6824-5p
hsa-miR-6825-5p
hsa-miR-6825-3p
hsa-miR-6826-5p
hsa-miR-6826-3p
hsa-miR-6827-5p
hsa-miR-6827-3p
hsa-miR-6828-5p
hsa-miR-6828-3p
hsa-miR-6829-5p
hsa-miR-6830-3p
hsa-miR-6831-5p
hsa-miR-6832-3p
hsa-miR-6833-5p
hsa-miR-6833-3p
hsa-miR-6834-5p
hsa-miR-6837-3p
hsa-miR-6838-5p
hsa-miR-6838-3p
hsa-miR-6839-5p
hsa-miR-6839-3p
hsa-miR-6840-3p
hsa-miR-6841-3p
hsa-miR-6842-3p
hsa-miR-6843-3p
hsa-miR-6844
hsa-miR-6847-5p
hsa-miR-6848-5p
hsa-miR-6848-3p
hsa-miR-6849-5p
hsa-miR-6850-3p
hsa-miR-6851-5p
hsa-miR-6851-3p
hsa-miR-6852-5p
hsa-miR-6852-3p
hsa-miR-6853-5p
hsa-miR-6853-3p
hsa-miR-6854-3p
hsa-miR-6855-5p
hsa-miR-6855-3p
hsa-miR-6856-5p
hsa-miR-6857-5p
hsa-miR-6857-3p
hsa-miR-6859-5p
hsa-miR-6859-3p
hsa-miR-6860
hsa-miR-6861-5p
hsa-miR-6864-3p
hsa-miR-6866-5p
hsa-miR-6866-3p
hsa-miR-6867-5p
hsa-miR-6867-3p
hsa-miR-6869-3p
hsa-miR-6871-5p
hsa-miR-6871-3p
hsa-miR-6872-3p
hsa-miR-6873-3p
hsa-miR-6874-5p
hsa-miR-6874-3p
hsa-miR-6875-5p
hsa-miR-6875-3p
hsa-miR-6876-5p
hsa-miR-6877-5p
hsa-miR-6878-3p
hsa-miR-6882-3p
hsa-miR-6884-5p
hsa-miR-6885-5p
hsa-miR-6886-5p
hsa-miR-6888-3p
hsa-miR-6892-5p
hsa-miR-6895-3p
hsa-miR-7106-5p
hsa-miR-7107-3p
hsa-miR-7109-5p
hsa-miR-7109-3p
hsa-miR-7111-5p
hsa-miR-7112-5p
hsa-miR-7113-5p
hsa-miR-7151-3p
hsa-miR-7152-3p
hsa-miR-7153-5p
hsa-miR-7153-3p
hsa-miR-7154-3p
hsa-miR-7155-5p
hsa-miR-7155-3p
hsa-miR-7156-5p
hsa-miR-7156-3p
hsa-miR-7157-5p
hsa-miR-7158-5p
hsa-miR-7158-3p
hsa-miR-7161-3p
hsa-miR-7159-5p
hsa-miR-7159-3p
hsa-miR-7160-5p
hsa-miR-7160-3p
hsa-miR-7162-5p
hsa-miR-7162-3p
hsa-miR-7515
hsa-miR-7641
hsa-miR-7703
hsa-miR-7705
hsa-miR-7706
hsa-miR-7843-5p
hsa-miR-7843-3p
hsa-miR-1273h-5p
hsa-miR-1273h-3p
hsa-miR-6516-5p
hsa-miR-6516-3p
hsa-miR-7844-5p
hsa-miR-7845-5p
hsa-miR-7846-3p
hsa-miR-7847-3p
hsa-miR-7848-3p
hsa-miR-7849-3p
hsa-miR-7850-5p
hsa-miR-7851-3p
hsa-miR-7976
hsa-miR-7978
hsa-miR-8053
hsa-miR-8054
hsa-miR-8056
hsa-miR-8057
hsa-miR-8058
hsa-miR-8060
hsa-miR-8061
hsa-miR-8062
hsa-miR-8065
hsa-miR-8066
hsa-miR-8068
hsa-miR-8071
hsa-miR-8073
hsa-miR-8076
hsa-miR-8078
hsa-miR-8079
hsa-miR-8080
hsa-miR-8082
hsa-miR-8083
hsa-miR-8085
hsa-miR-8086
hsa-miR-8087
hsa-miR-8088
