# Supplementary material for: Circulating miRNome detection analysis reveals 537 miRNAS in plasma, 625 in extracellular vesicles and a discriminant plasma signature of 19 miRNAs in children with retinoblastoma from which 14 are also detected in corresponding primary tumors
Source: PLoS One. 2020 Apr 14;15(4):e0231394. doi: 10.1371/journal.pone.0231394 (PMC7156076; doi:10.1371/journal.pone.0231394)
Supplement: S5 Lists — (XLSX) [file pone.0231394.s005.xlsx]

## Sheet: S5_Lists
S5 Lists. Mirnomic clusters in EVS from healthy controls
1422 miRs non detected across EVs from helathy controls						1126 miRS Variably detected across EVs from healthy controls						30 miRs shared in EVs from all healthy controls
hsa-let-7a-3p						hsa-let-7a-5p						hsa-miR-638
hsa-let-7a-2-3p						hsa-let-7b-5p						hsa-miR-877-5p
hsa-let-7c-3p						hsa-let-7b-3p						hsa-miR-1469
hsa-let-7f-2-3p						hsa-let-7c-5p						hsa-miR-2861
hsa-miR-15a-3p						hsa-let-7d-5p						hsa-miR-3620-5p
hsa-miR-17-3p						hsa-let-7d-3p						hsa-miR-378h
hsa-miR-19a-5p						hsa-let-7e-5p						hsa-miR-4487
hsa-miR-19b-1-5p						hsa-let-7e-3p						hsa-miR-4508
hsa-miR-19b-2-5p						hsa-let-7f-5p						hsa-miR-3960
hsa-miR-21-3p						hsa-let-7f-1-3p						hsa-miR-4706
hsa-miR-22-5p						hsa-miR-15a-5p						hsa-miR-4707-5p
hsa-miR-23a-5p						hsa-miR-16-5p						hsa-miR-4763-3p
hsa-miR-24-2-5p						hsa-miR-16-1-3p						hsa-miR-4787-5p
hsa-miR-26a-1-3p						hsa-miR-17-5p						hsa-miR-5787
hsa-miR-26b-3p						hsa-miR-18a-5p						hsa-miR-6089
hsa-miR-27a-5p						hsa-miR-18a-3p						hsa-miR-6090
hsa-miR-28-3p						hsa-miR-19a-3p						hsa-miR-6511b-5p
hsa-miR-29a-5p						hsa-miR-19b-3p						hsa-miR-6727-5p
hsa-miR-30a-3p						hsa-miR-20a-5p						hsa-miR-6729-5p
hsa-miR-32-3p						hsa-miR-20a-3p						hsa-miR-6732-5p
hsa-miR-33a-5p						hsa-miR-21-5p						hsa-miR-6750-5p
hsa-miR-92a-1-5p						hsa-miR-22-3p						hsa-miR-6756-5p
hsa-miR-92a-2-5p						hsa-miR-23a-3p						hsa-miR-6777-5p
hsa-miR-93-3p						hsa-miR-24-1-5p						hsa-miR-6794-5p
hsa-miR-95-5p						hsa-miR-24-3p						hsa-miR-6803-5p
hsa-miR-96-5p						hsa-miR-25-5p						hsa-miR-6821-5p
hsa-miR-96-3p						hsa-miR-25-3p						hsa-miR-6850-5p
hsa-miR-98-3p						hsa-miR-26a-5p						hsa-miR-6869-5p
hsa-miR-99a-5p						hsa-miR-26b-5p						hsa-miR-8072
hsa-miR-99a-3p						hsa-miR-27a-3p						hsa-miR-8075
hsa-miR-100-3p						hsa-miR-28-5p
hsa-miR-101-3p						hsa-miR-29a-3p
hsa-miR-29b-1-5p						hsa-miR-30a-5p
hsa-miR-29b-3p						hsa-miR-31-5p
hsa-miR-29b-2-5p						hsa-miR-31-3p
hsa-miR-103a-2-5p						hsa-miR-32-5p
hsa-miR-105-5p						hsa-miR-33a-3p
hsa-miR-105-3p						hsa-miR-92a-3p
hsa-miR-106a-3p						hsa-miR-93-5p
hsa-miR-196a-5p						hsa-miR-95-3p
hsa-miR-198						hsa-miR-98-5p
hsa-miR-208a-5p						hsa-miR-100-5p
hsa-miR-129-5p						hsa-miR-101-5p
hsa-miR-148a-5p						hsa-miR-103a-3p
hsa-miR-30c-2-3p						hsa-miR-106a-5p
hsa-miR-30d-3p						hsa-miR-107
hsa-miR-139-3p						hsa-miR-16-2-3p
hsa-miR-147a						hsa-miR-192-5p
hsa-miR-7-2-3p						hsa-miR-192-3p
hsa-miR-10a-3p						hsa-miR-197-5p
hsa-miR-10b-3p						hsa-miR-197-3p
hsa-miR-34a-5p						hsa-miR-199a-5p
hsa-miR-34a-3p						hsa-miR-199a-3p
hsa-miR-181b-3p						hsa-miR-208a-3p
hsa-miR-181c-5p						hsa-miR-129-1-3p
hsa-miR-182-3p						hsa-miR-148a-3p
hsa-miR-183-5p						hsa-miR-30c-5p
hsa-miR-187-5p						hsa-miR-30d-5p
hsa-miR-187-3p						hsa-miR-139-5p
hsa-miR-196a-3p						hsa-miR-7-5p
hsa-miR-199b-5p						hsa-miR-7-1-3p
hsa-miR-204-3p						hsa-miR-10a-5p
hsa-miR-205-5p						hsa-miR-10b-5p
hsa-miR-210-3p						hsa-miR-181a-5p
hsa-miR-212-5p						hsa-miR-181a-2-3p
hsa-miR-212-3p						hsa-miR-181b-5p
hsa-miR-181a-3p						hsa-miR-181c-3p
hsa-miR-214-5p						hsa-miR-182-5p
hsa-miR-215-5p						hsa-miR-183-3p
hsa-miR-217						hsa-miR-199b-3p
hsa-miR-218-2-3p						hsa-miR-203a
hsa-miR-219a-1-3p						hsa-miR-204-5p
hsa-miR-222-5p						hsa-miR-205-3p
hsa-miR-223-5p						hsa-miR-210-5p
hsa-miR-224-5p						hsa-miR-211-5p
hsa-miR-200b-3p						hsa-miR-211-3p
hsa-let-7g-3p						hsa-miR-214-3p
hsa-let-7i-3p						hsa-miR-215-3p
hsa-miR-15b-3p						hsa-miR-216a-5p
hsa-miR-27b-5p						hsa-miR-216a-3p
hsa-miR-30b-3p						hsa-miR-218-5p
hsa-miR-122-3p						hsa-miR-218-1-3p
hsa-miR-124-5p						hsa-miR-219a-5p
hsa-miR-125b-5p						hsa-miR-221-5p
hsa-miR-128-1-5p						hsa-miR-221-3p
hsa-miR-130a-5p						hsa-miR-222-3p
hsa-miR-132-5p						hsa-miR-223-3p
hsa-miR-132-3p						hsa-miR-224-3p
hsa-miR-133a-5p						hsa-miR-200b-5p
hsa-miR-133a-3p						hsa-let-7g-5p
hsa-miR-135a-5p						hsa-let-7i-5p
hsa-miR-137						hsa-miR-1
hsa-miR-138-2-3p						hsa-miR-15b-5p
hsa-miR-140-5p						hsa-miR-23b-5p
hsa-miR-141-5p						hsa-miR-23b-3p
hsa-miR-141-3p						hsa-miR-27b-3p
hsa-miR-142-3p						hsa-miR-30b-5p
hsa-miR-143-5p						hsa-miR-122-5p
hsa-miR-144-3p						hsa-miR-124-3p
hsa-miR-145-3p						hsa-miR-125b-1-3p
hsa-miR-152-5p						hsa-miR-128-3p
hsa-miR-153-3p						hsa-miR-130a-3p
hsa-miR-153-5p						hsa-miR-135a-3p
hsa-miR-125b-2-3p						hsa-miR-138-5p
hsa-miR-126-5p						hsa-miR-140-3p
hsa-miR-127-5p						hsa-miR-142-5p
hsa-miR-127-3p						hsa-miR-143-3p
hsa-miR-134-5p						hsa-miR-144-5p
hsa-miR-134-3p						hsa-miR-145-5p
hsa-miR-136-5p						hsa-miR-152-3p
hsa-miR-146a-3p						hsa-miR-191-5p
hsa-miR-154-3p						hsa-miR-191-3p
hsa-miR-184						hsa-miR-9-5p
hsa-miR-185-3p						hsa-miR-9-3p
hsa-miR-186-5p						hsa-miR-125a-5p
hsa-miR-188-3p						hsa-miR-125a-3p
hsa-miR-190a-5p						hsa-miR-126-3p
hsa-miR-193a-3p						hsa-miR-129-2-3p
hsa-miR-195-3p						hsa-miR-136-3p
hsa-miR-200c-5p						hsa-miR-138-1-3p
hsa-miR-200c-3p						hsa-miR-146a-5p
hsa-miR-128-2-5p						hsa-miR-149-5p
hsa-miR-194-3p						hsa-miR-149-3p
hsa-miR-106b-3p						hsa-miR-150-5p
hsa-miR-29c-5p						hsa-miR-150-3p
hsa-miR-29c-3p						hsa-miR-154-5p
hsa-miR-30c-1-3p						hsa-miR-185-5p
hsa-miR-302a-3p						hsa-miR-186-3p
hsa-miR-34b-3p						hsa-miR-188-5p
hsa-miR-34c-5p						hsa-miR-190a-3p
hsa-miR-299-3p						hsa-miR-193a-5p
hsa-miR-301a-5p						hsa-miR-194-5p
hsa-miR-301a-3p						hsa-miR-195-5p
hsa-miR-99b-3p						hsa-miR-206
hsa-miR-296-3p						hsa-miR-320a
hsa-miR-130b-5p						hsa-miR-155-5p
hsa-miR-26a-2-3p						hsa-miR-155-3p
hsa-miR-362-5p						hsa-miR-106b-5p
hsa-miR-362-3p						hsa-miR-200a-5p
hsa-miR-363-3p						hsa-miR-200a-3p
hsa-miR-365a-5p						hsa-miR-302a-5p
hsa-miR-365a-3p						hsa-miR-219a-2-3p
hsa-miR-365b-3p						hsa-miR-34b-5p
hsa-miR-302c-5p						hsa-miR-34c-3p
hsa-miR-302d-5p						hsa-miR-299-5p
hsa-miR-367-5p						hsa-miR-99b-5p
hsa-miR-367-3p						hsa-miR-296-5p
hsa-miR-369-5p						hsa-miR-130b-3p
hsa-miR-369-3p						hsa-miR-30e-5p
hsa-miR-370-5p						hsa-miR-30e-3p
hsa-miR-370-3p						hsa-miR-361-5p
hsa-miR-371a-3p						hsa-miR-361-3p
hsa-miR-372-5p						hsa-miR-363-5p
hsa-miR-372-3p						hsa-miR-365b-5p
hsa-miR-373-5p						hsa-miR-302b-5p
hsa-miR-373-3p						hsa-miR-302b-3p
hsa-miR-374a-3p						hsa-miR-302c-3p
hsa-miR-375						hsa-miR-302d-3p
hsa-miR-376a-5p						hsa-miR-376c-5p
hsa-miR-377-5p						hsa-miR-376c-3p
hsa-miR-377-3p						hsa-miR-371a-5p
hsa-miR-378a-5p						hsa-miR-374a-5p
hsa-miR-379-3p						hsa-miR-376a-3p
hsa-miR-380-5p						hsa-miR-378a-3p
hsa-miR-380-3p						hsa-miR-379-5p
hsa-miR-382-3p						hsa-miR-381-5p
hsa-miR-340-5p						hsa-miR-381-3p
hsa-miR-340-3p						hsa-miR-382-5p
hsa-miR-330-5p						hsa-miR-383-5p
hsa-miR-330-3p						hsa-miR-383-3p
hsa-miR-328-3p						hsa-miR-328-5p
hsa-miR-337-5p						hsa-miR-342-5p
hsa-miR-323a-3p						hsa-miR-342-3p
hsa-miR-326						hsa-miR-337-3p
hsa-miR-135b-3p						hsa-miR-323a-5p
hsa-miR-331-5p						hsa-miR-151a-5p
hsa-miR-331-3p						hsa-miR-151a-3p
hsa-miR-324-3p						hsa-miR-135b-5p
hsa-miR-339-5p						hsa-miR-148b-5p
hsa-miR-339-3p						hsa-miR-148b-3p
hsa-miR-133b						hsa-miR-324-5p
hsa-miR-325						hsa-miR-338-5p
hsa-miR-345-3p						hsa-miR-338-3p
hsa-miR-423-5p						hsa-miR-335-5p
hsa-miR-424-5p						hsa-miR-335-3p
hsa-miR-18b-3p						hsa-miR-345-5p
hsa-miR-20b-3p						hsa-miR-346
hsa-miR-448						hsa-miR-384
hsa-miR-429						hsa-miR-196b-5p
hsa-miR-449a						hsa-miR-196b-3p
hsa-miR-450a-5p						hsa-miR-422a
hsa-miR-450a-1-3p						hsa-miR-423-3p
hsa-miR-431-5p						hsa-miR-424-3p
hsa-miR-431-3p						hsa-miR-425-5p
hsa-miR-433-5p						hsa-miR-425-3p
hsa-miR-433-3p						hsa-miR-18b-5p
hsa-miR-329-5p						hsa-miR-20b-5p
hsa-miR-329-3p						hsa-miR-451a
hsa-miR-452-3p						hsa-miR-452-5p
hsa-miR-409-5p						hsa-miR-409-3p
hsa-miR-412-3p						hsa-miR-412-5p
hsa-miR-410-5p						hsa-miR-376b-5p
hsa-miR-410-3p						hsa-miR-483-5p
hsa-miR-376b-3p						hsa-miR-486-5p
hsa-miR-483-3p						hsa-miR-487a-3p
hsa-miR-484						hsa-miR-488-5p
hsa-miR-485-5p						hsa-miR-488-3p
hsa-miR-485-3p						hsa-miR-491-3p
hsa-miR-486-3p						hsa-miR-511-5p
hsa-miR-487a-5p						hsa-miR-511-3p
hsa-miR-489-5p						hsa-miR-146b-5p
hsa-miR-489-3p						hsa-miR-202-5p
hsa-miR-490-5p						hsa-miR-202-3p
hsa-miR-490-3p						hsa-miR-493-5p
hsa-miR-491-5p						hsa-miR-493-3p
hsa-miR-146b-3p						hsa-miR-432-5p
hsa-miR-492						hsa-miR-494-3p
hsa-miR-432-3p						hsa-miR-495-5p
hsa-miR-494-5p						hsa-miR-495-3p
hsa-miR-496						hsa-miR-181d-5p
hsa-miR-193b-5p						hsa-miR-498
hsa-miR-193b-3p						hsa-miR-519c-5p
hsa-miR-497-5p						hsa-miR-519b-5p
hsa-miR-497-3p						hsa-miR-519b-3p
hsa-miR-181d-3p						hsa-miR-523-5p
hsa-miR-512-5p						hsa-miR-518f-3p
hsa-miR-512-3p						hsa-miR-526a
hsa-miR-520e						hsa-miR-520c-5p
hsa-miR-515-5p						hsa-miR-517a-3p
hsa-miR-515-3p						hsa-miR-519d-5p
hsa-miR-519e-5p						hsa-miR-520d-5p
hsa-miR-519e-3p						hsa-miR-517b-3p
hsa-miR-520f-5p						hsa-miR-520g-5p
hsa-miR-520f-3p						hsa-miR-516b-3p
hsa-miR-519c-3p						hsa-miR-518e-5p
hsa-miR-520a-5p						hsa-miR-518d-5p
hsa-miR-520a-3p						hsa-miR-517c-3p
hsa-miR-526b-5p						hsa-miR-522-5p
hsa-miR-526b-3p						hsa-miR-522-3p
hsa-miR-525-5p						hsa-miR-519a-5p
hsa-miR-525-3p						hsa-miR-516a-3p
hsa-miR-523-3p						hsa-miR-500a-3p
hsa-miR-518f-5p						hsa-miR-501-3p
hsa-miR-520b						hsa-miR-502-3p
hsa-miR-518b						hsa-miR-450a-2-3p
hsa-miR-520c-3p						hsa-miR-503-5p
hsa-miR-518c-5p						hsa-miR-504-3p
hsa-miR-518c-3p						hsa-miR-506-3p
hsa-miR-524-5p						hsa-miR-510-5p
hsa-miR-524-3p						hsa-miR-514a-3p
hsa-miR-517-5p						hsa-miR-532-3p
hsa-miR-519d-3p						hsa-miR-455-3p
hsa-miR-521						hsa-miR-539-3p
hsa-miR-520d-3p						hsa-miR-545-5p
hsa-miR-520g-3p						hsa-miR-376a-2-5p
hsa-miR-516b-5p						hsa-miR-487b-3p
hsa-miR-518e-3p						hsa-miR-551a
hsa-miR-518a-5p						hsa-miR-552-5p
hsa-miR-518a-3p						hsa-miR-552-3p
hsa-miR-518d-3p						hsa-miR-92b-5p
hsa-miR-520h						hsa-miR-92b-3p
hsa-miR-519a-3p						hsa-miR-556-5p
hsa-miR-527						hsa-miR-557
hsa-miR-516a-5p						hsa-miR-559
hsa-miR-499a-5p						hsa-miR-561-5p
hsa-miR-499a-3p						hsa-miR-561-3p
hsa-miR-500a-5p						hsa-miR-562
hsa-miR-501-5p						hsa-miR-563
hsa-miR-502-5p						hsa-miR-567
hsa-miR-503-3p						hsa-miR-568
hsa-miR-504-5p						hsa-miR-551b-5p
hsa-miR-505-5p						hsa-miR-551b-3p
hsa-miR-505-3p						hsa-miR-570-5p
hsa-miR-513a-5p						hsa-miR-570-3p
hsa-miR-513a-3p						hsa-miR-572
hsa-miR-506-5p						hsa-miR-573
hsa-miR-507						hsa-miR-574-5p
hsa-miR-508-5p						hsa-miR-574-3p
hsa-miR-508-3p						hsa-miR-576-3p
hsa-miR-509-5p						hsa-miR-577
hsa-miR-509-3p						hsa-miR-578
hsa-miR-510-3p						hsa-miR-579-5p
hsa-miR-514a-5p						hsa-miR-580-3p
hsa-miR-532-5p						hsa-miR-582-5p
hsa-miR-455-5p						hsa-miR-584-5p
hsa-miR-539-5p						hsa-miR-584-3p
hsa-miR-544a						hsa-miR-585-5p
hsa-miR-545-3p						hsa-miR-548a-3p
hsa-miR-487b-5p						hsa-miR-550a-5p
hsa-miR-553						hsa-miR-550a-3p
hsa-miR-554						hsa-miR-590-3p
hsa-miR-555						hsa-miR-597-5p
hsa-miR-556-3p						hsa-miR-598-3p
hsa-miR-558						hsa-miR-599
hsa-miR-564						hsa-miR-602
hsa-miR-566						hsa-miR-603
hsa-miR-569						hsa-miR-605-3p
hsa-miR-571						hsa-miR-606
hsa-miR-575						hsa-miR-607
hsa-miR-576-5p						hsa-miR-613
hsa-miR-579-3p						hsa-miR-616-5p
hsa-miR-580-5p						hsa-miR-548c-5p
hsa-miR-581						hsa-miR-548c-3p
hsa-miR-582-3p						hsa-miR-617
hsa-miR-583						hsa-miR-619-5p
hsa-miR-585-3p						hsa-miR-624-5p
hsa-miR-586						hsa-miR-624-3p
hsa-miR-587						hsa-miR-625-5p
hsa-miR-548b-5p						hsa-miR-625-3p
hsa-miR-548b-3p						hsa-miR-627-3p
hsa-miR-588						hsa-miR-628-5p
hsa-miR-589-5p						hsa-miR-628-3p
hsa-miR-589-3p						hsa-miR-629-3p
hsa-miR-590-5p						hsa-miR-630
hsa-miR-591						hsa-miR-33b-5p
hsa-miR-592						hsa-miR-633
hsa-miR-593-5p						hsa-miR-634
hsa-miR-593-3p						hsa-miR-635
hsa-miR-595						hsa-miR-641
hsa-miR-596						hsa-miR-642a-5p
hsa-miR-597-3p						hsa-miR-650
hsa-miR-598-5p						hsa-miR-651-3p
hsa-miR-548a-5p						hsa-miR-652-3p
hsa-miR-600						hsa-miR-548d-3p
hsa-miR-601						hsa-miR-661
hsa-miR-604						hsa-miR-662
hsa-miR-605-5p						hsa-miR-663a
hsa-miR-608						hsa-miR-659-3p
hsa-miR-609						hsa-miR-660-5p
hsa-miR-610						hsa-miR-542-3p
hsa-miR-611						hsa-miR-668-5p
hsa-miR-612						hsa-miR-1224-3p
hsa-miR-614						hsa-miR-151b
hsa-miR-615-5p						hsa-miR-320b
hsa-miR-615-3p						hsa-miR-320c
hsa-miR-616-3p						hsa-miR-1468-3p
hsa-miR-618						hsa-miR-1323
hsa-miR-619-3p						hsa-miR-454-3p
hsa-miR-620						hsa-miR-769-5p
hsa-miR-621						hsa-miR-766-5p
hsa-miR-622						hsa-miR-766-3p
hsa-miR-623						hsa-miR-378d
hsa-miR-626						hsa-miR-1185-1-3p
hsa-miR-627-5p						hsa-miR-762
hsa-miR-629-5p						hsa-miR-802
hsa-miR-631						hsa-miR-1298-3p
hsa-miR-33b-3p						hsa-miR-765
hsa-miR-632						hsa-miR-770-5p
hsa-miR-636						hsa-miR-675-3p
hsa-miR-637						hsa-miR-891a-5p
hsa-miR-639						hsa-miR-450b-5p
hsa-miR-640						hsa-miR-890
hsa-miR-642a-3p						hsa-miR-541-3p
hsa-miR-643						hsa-miR-889-3p
hsa-miR-644a						hsa-miR-876-5p
hsa-miR-645						hsa-miR-708-5p
hsa-miR-646						hsa-miR-708-3p
hsa-miR-647						hsa-miR-744-5p
hsa-miR-648						hsa-miR-885-5p
hsa-miR-649						hsa-miR-885-3p
hsa-miR-651-5p						hsa-miR-877-3p
hsa-miR-652-5p						hsa-miR-665
hsa-miR-548d-5p						hsa-miR-873-5p
hsa-miR-449b-5p						hsa-miR-216b-5p
hsa-miR-449b-3p						hsa-miR-216b-3p
hsa-miR-653-5p						hsa-miR-208b-3p
hsa-miR-653-3p						hsa-miR-921
hsa-miR-411-5p						hsa-miR-509-3-5p
hsa-miR-411-3p						hsa-miR-933
hsa-miR-654-5p						hsa-miR-935
hsa-miR-654-3p						hsa-miR-936
hsa-miR-655-5p						hsa-miR-937-5p
hsa-miR-655-3p						hsa-miR-937-3p
hsa-miR-656-5p						hsa-miR-939-5p
hsa-miR-656-3p						hsa-miR-940
hsa-miR-549a						hsa-miR-942-5p
hsa-miR-657						hsa-miR-297
hsa-miR-658						hsa-miR-1178-3p
hsa-miR-659-5p						hsa-miR-1180-5p
hsa-miR-660-3p						hsa-miR-1181
hsa-miR-421						hsa-miR-1182
hsa-miR-542-5p						hsa-miR-1183
hsa-miR-758-5p						hsa-miR-1184
hsa-miR-758-3p						hsa-miR-1225-5p
hsa-miR-1264						hsa-miR-1226-5p
hsa-miR-671-5p						hsa-miR-1227-5p
hsa-miR-671-3p						hsa-miR-1227-3p
hsa-miR-668-3p						hsa-miR-1228-5p
hsa-miR-550a-3-5p						hsa-miR-1228-3p
hsa-miR-767-5p						hsa-miR-1229-3p
hsa-miR-767-3p						hsa-miR-1231
hsa-miR-1224-5p						hsa-miR-1233-5p
hsa-miR-1296-5p						hsa-miR-1234-3p
hsa-miR-1296-3p						hsa-miR-1236-5p
hsa-miR-1468-5p						hsa-miR-1236-3p
hsa-miR-1271-5p						hsa-miR-1237-5p
hsa-miR-1271-3p						hsa-miR-1237-3p
hsa-miR-1301-5p						hsa-miR-1238-3p
hsa-miR-1301-3p						hsa-miR-1206
hsa-miR-454-5p						hsa-miR-548e-3p
hsa-miR-1185-5p						hsa-miR-1286
hsa-miR-1185-2-3p						hsa-miR-1289
hsa-miR-449c-5p						hsa-miR-548k
hsa-miR-449c-3p						hsa-miR-1294
hsa-miR-1283						hsa-miR-1299
hsa-miR-769-3p						hsa-miR-1304-3p
hsa-miR-670-5p						hsa-miR-1305
hsa-miR-670-3p						hsa-miR-548f-5p
hsa-miR-1298-5p						hsa-miR-1246
hsa-miR-2113						hsa-miR-1247-3p
hsa-miR-761						hsa-miR-1248
hsa-miR-764						hsa-miR-1249
hsa-miR-759						hsa-miR-1254
hsa-miR-675-5p						hsa-miR-1255a
hsa-miR-298						hsa-miR-1256
hsa-miR-891a-3p						hsa-miR-1258
hsa-miR-300						hsa-miR-1260a
hsa-miR-892a						hsa-miR-548g-5p
hsa-miR-450b-3p						hsa-miR-1263
hsa-miR-874-5p						hsa-miR-548n
hsa-miR-874-3p						hsa-miR-1266-3p
hsa-miR-891b						hsa-miR-1267
hsa-miR-888-5p						hsa-miR-1268a
hsa-miR-888-3p						hsa-miR-1272
hsa-miR-892b						hsa-miR-548h-3p
hsa-miR-541-5p						hsa-miR-1275
hsa-miR-889-5p						hsa-miR-1276
hsa-miR-875-5p						hsa-miR-302f
hsa-miR-875-3p						hsa-miR-1277-5p
hsa-miR-876-3p						hsa-miR-1278
hsa-miR-147b						hsa-miR-1279
hsa-miR-190b						hsa-miR-1281
hsa-miR-744-3p						hsa-miR-1292-3p
hsa-miR-887-5p						hsa-miR-1252-5p
hsa-miR-887-3p						hsa-miR-1252-3p
hsa-miR-873-3p						hsa-miR-1255b-5p
hsa-miR-543						hsa-miR-1255b-2-3p
hsa-miR-374b-5p						hsa-miR-1306-5p
hsa-miR-374b-3p						hsa-miR-1307-3p
hsa-miR-760						hsa-miR-1322
hsa-miR-301b						hsa-miR-1538
hsa-miR-208b-5p						hsa-miR-103b
hsa-miR-920						hsa-miR-320d
hsa-miR-922						hsa-miR-1825
hsa-miR-924						hsa-miR-1908-5p
hsa-miR-934						hsa-miR-1909-3p
hsa-miR-938						hsa-miR-1910-5p
hsa-miR-939-3p						hsa-miR-1910-3p
hsa-miR-941						hsa-miR-1911-5p
hsa-miR-942-3p						hsa-miR-1911-3p
hsa-miR-943						hsa-miR-1913
hsa-miR-944						hsa-miR-1915-3p
hsa-miR-1178-5p						hsa-miR-2052
hsa-miR-1179						hsa-miR-2110
hsa-miR-1180-3p						hsa-miR-2114-3p
hsa-miR-1225-3p						hsa-miR-2116-3p
hsa-miR-1226-3p						hsa-miR-548q
hsa-miR-1229-5p						hsa-miR-2277-5p
hsa-miR-1233-3p						hsa-miR-2681-3p
hsa-miR-1238-5p						hsa-miR-3117-3p
hsa-miR-1200						hsa-miR-3122
hsa-miR-1202						hsa-miR-3123
hsa-miR-1203						hsa-miR-3124-5p
hsa-miR-663b						hsa-miR-3124-3p
hsa-miR-1204						hsa-miR-3125
hsa-miR-1205						hsa-miR-3128
hsa-miR-1207-5p						hsa-miR-3129-3p
hsa-miR-1207-3p						hsa-miR-3133
hsa-miR-1208						hsa-miR-466
hsa-miR-548e-5p						hsa-miR-3136-5p
hsa-miR-548j-5p						hsa-miR-544b
hsa-miR-548j-3p						hsa-miR-548t-3p
hsa-miR-1285-5p						hsa-miR-3141
hsa-miR-1285-3p						hsa-miR-548u
hsa-miR-1287-5p						hsa-miR-3144-5p
hsa-miR-1287-3p						hsa-miR-3146
hsa-miR-1290						hsa-miR-3147
hsa-miR-1291						hsa-miR-3148
hsa-miR-1293						hsa-miR-3151-3p
hsa-miR-1295a						hsa-miR-3152-3p
hsa-miR-1297						hsa-miR-3153
hsa-miR-548l						hsa-miR-3156-5p
hsa-miR-1302						hsa-miR-3156-3p
hsa-miR-1303						hsa-miR-3157-3p
hsa-miR-1304-5p						hsa-miR-3160-5p
hsa-miR-1243						hsa-miR-3162-5p
hsa-miR-548f-3p						hsa-miR-3162-3p
hsa-miR-1244						hsa-miR-3163
hsa-miR-1245a						hsa-miR-1260b
hsa-miR-1247-5p						hsa-miR-3170
hsa-miR-1250-5p						hsa-miR-3173-5p
hsa-miR-1250-3p						hsa-miR-323b-3p
hsa-miR-1251-5p						hsa-miR-3177-3p
hsa-miR-1251-3p						hsa-miR-3178
hsa-miR-1253						hsa-miR-3179
hsa-miR-1257						hsa-miR-3180-3p
hsa-miR-548g-3p						hsa-miR-3184-5p
hsa-miR-1261						hsa-miR-3184-3p
hsa-miR-1262						hsa-miR-3185
hsa-miR-548m						hsa-miR-3065-5p
hsa-miR-1265						hsa-miR-3065-3p
hsa-miR-548o-3p						hsa-miR-3187-5p
hsa-miR-1266-5p						hsa-miR-3188
hsa-miR-1269a						hsa-miR-320e
hsa-miR-1270						hsa-miR-3190-3p
hsa-miR-1273a						hsa-miR-3193
hsa-miR-548h-5p						hsa-miR-3196
hsa-miR-302e						hsa-miR-548x-5p
hsa-miR-1277-3p						hsa-miR-548x-3p
hsa-miR-548p						hsa-miR-3197
hsa-miR-548i						hsa-miR-3201
hsa-miR-1282						hsa-miR-378c
hsa-miR-1284						hsa-miR-4301
hsa-miR-1288-5p						hsa-miR-4299
hsa-miR-1288-3p						hsa-miR-4298
hsa-miR-1292-5p						hsa-miR-4308
hsa-miR-664a-5p						hsa-miR-4310
hsa-miR-664a-3p						hsa-miR-4313
hsa-miR-1306-3p						hsa-miR-4315
hsa-miR-1307-5p						hsa-miR-4314
hsa-miR-513b-5p						hsa-miR-4318
hsa-miR-513b-3p						hsa-miR-4319
hsa-miR-513c-5p						hsa-miR-4317
hsa-miR-513c-3p						hsa-miR-4323
hsa-miR-1321						hsa-miR-4324
hsa-miR-1197						hsa-miR-4258
hsa-miR-1324						hsa-miR-4253
hsa-miR-1470						hsa-miR-4267
hsa-miR-1471						hsa-miR-4263
hsa-miR-1537-5p						hsa-miR-4264
hsa-miR-1537-3p						hsa-miR-4270
hsa-miR-1539						hsa-miR-4273
hsa-miR-1827						hsa-miR-4274
hsa-miR-1908-3p						hsa-miR-4281
hsa-miR-1909-5p						hsa-miR-4285
hsa-miR-1912						hsa-miR-4283
hsa-miR-1914-5p						hsa-miR-4284
hsa-miR-1914-3p						hsa-miR-4286
hsa-miR-1915-5p						hsa-miR-4287
hsa-miR-1972						hsa-miR-4290
hsa-miR-1973						hsa-miR-4291
hsa-miR-1976						hsa-miR-4330
hsa-miR-2053						hsa-miR-500b-3p
hsa-miR-2054						hsa-miR-3605-5p
hsa-miR-2114-5p						hsa-miR-3605-3p
hsa-miR-2115-5p						hsa-miR-3611
hsa-miR-2115-3p						hsa-miR-3612
hsa-miR-2116-5p						hsa-miR-3613-5p
hsa-miR-2117						hsa-miR-3613-3p
hsa-miR-2276-5p						hsa-miR-3616-5p
hsa-miR-2276-3p						hsa-miR-3619-5p
hsa-miR-2277-3p						hsa-miR-3621
hsa-miR-2278						hsa-miR-3646
hsa-miR-2681-5p						hsa-miR-3648
hsa-miR-2682-5p						hsa-miR-3649
hsa-miR-2682-3p						hsa-miR-3652
hsa-miR-711						hsa-miR-3653
hsa-miR-718						hsa-miR-3656
hsa-miR-2909						hsa-miR-1273e
hsa-miR-3115						hsa-miR-3661
hsa-miR-3116						hsa-miR-3663-3p
hsa-miR-3117-5p						hsa-miR-3665
hsa-miR-3118						hsa-miR-3667-5p
hsa-miR-3119						hsa-miR-3667-3p
hsa-miR-3120-5p						hsa-miR-3671
hsa-miR-3120-3p						hsa-miR-3672
hsa-miR-3121-5p						hsa-miR-3673
hsa-miR-3121-3p						hsa-miR-3679-5p
hsa-miR-548s						hsa-miR-3679-3p
hsa-miR-3126-5p						hsa-miR-3681-5p
hsa-miR-3126-3p						hsa-miR-3681-3p
hsa-miR-3127-5p						hsa-miR-3683
hsa-miR-3127-3p						hsa-miR-3684
hsa-miR-3129-5p						hsa-miR-3686
hsa-miR-3130-5p						hsa-miR-3687
hsa-miR-3130-3p						hsa-miR-3688-5p
hsa-miR-3131						hsa-miR-3691-5p
hsa-miR-3132						hsa-miR-3692-3p
hsa-miR-378b						hsa-miR-3714
hsa-miR-3134						hsa-miR-3180
hsa-miR-3135a						hsa-miR-3689b-3p
hsa-miR-3136-3p						hsa-miR-3909
hsa-miR-3137						hsa-miR-3910
hsa-miR-3138						hsa-miR-3913-3p
hsa-miR-3139						hsa-miR-3914
hsa-miR-3140-5p						hsa-miR-3916
hsa-miR-3140-3p						hsa-miR-3917
hsa-miR-548t-5p						hsa-miR-3150b-5p
hsa-miR-3142						hsa-miR-3921
hsa-miR-3143						hsa-miR-3923
hsa-miR-3144-3p						hsa-miR-3926
hsa-miR-3145-5p						hsa-miR-3927-3p
hsa-miR-3145-3p						hsa-miR-3928-5p
hsa-miR-1273c						hsa-miR-3935
hsa-miR-548v						hsa-miR-3937
hsa-miR-3149						hsa-miR-548y
hsa-miR-3150a-5p						hsa-miR-3940-5p
hsa-miR-3150a-3p						hsa-miR-3940-3p
hsa-miR-3151-5p						hsa-miR-3941
hsa-miR-3152-5p						hsa-miR-3942-5p
hsa-miR-3074-5p						hsa-miR-3942-3p
hsa-miR-3074-3p						hsa-miR-3944-5p
hsa-miR-3154						hsa-miR-3945
hsa-miR-3155a						hsa-miR-642b-5p
hsa-miR-3157-5p						hsa-miR-642b-3p
hsa-miR-3158-5p						hsa-miR-548z
hsa-miR-3158-3p						hsa-miR-548aa
hsa-miR-3159						hsa-miR-548o-5p
hsa-miR-3160-3p						hsa-miR-1268b
hsa-miR-3161						hsa-miR-548ab
hsa-miR-3164						hsa-miR-4417
hsa-miR-3165						hsa-miR-4418
hsa-miR-3166						hsa-miR-4419a
hsa-miR-3167						hsa-miR-4422
hsa-miR-3168						hsa-miR-4423-3p
hsa-miR-3169						hsa-miR-548ac
hsa-miR-3171						hsa-miR-4425
hsa-miR-3173-3p						hsa-miR-4427
hsa-miR-1193						hsa-miR-4428
hsa-miR-323b-5p						hsa-miR-4429
hsa-miR-3174						hsa-miR-4432
hsa-miR-3175						hsa-miR-4433-5p
hsa-miR-3176						hsa-miR-4433-3p
hsa-miR-3177-5p						hsa-miR-4436a
hsa-miR-3180-5p						hsa-miR-4437
hsa-miR-548w						hsa-miR-548ae
hsa-miR-3181						hsa-miR-4438
hsa-miR-3182						hsa-miR-4440
hsa-miR-3183						hsa-miR-4442
hsa-miR-3186-5p						hsa-miR-4443
hsa-miR-3186-3p						hsa-miR-4445-3p
hsa-miR-3187-3p						hsa-miR-4446-5p
hsa-miR-3189-5p						hsa-miR-4446-3p
hsa-miR-3189-3p						hsa-miR-4449
hsa-miR-3190-5p						hsa-miR-548ag
hsa-miR-3191-5p						hsa-miR-4450
hsa-miR-3191-3p						hsa-miR-4452
hsa-miR-3192-5p						hsa-miR-4454
hsa-miR-3192-3p						hsa-miR-4456
hsa-miR-3194-5p						hsa-miR-4458
hsa-miR-3194-3p						hsa-miR-4459
hsa-miR-3195						hsa-miR-3135b
hsa-miR-3198						hsa-miR-4463
hsa-miR-3199						hsa-miR-548ai
hsa-miR-3200-5p						hsa-miR-548aj-3p
hsa-miR-3200-3p						hsa-miR-548aj-5p
hsa-miR-514b-5p						hsa-miR-4466
hsa-miR-514b-3p						hsa-miR-4467
hsa-miR-3202						hsa-miR-4468
hsa-miR-1273d						hsa-miR-4469
hsa-miR-4295						hsa-miR-4476
hsa-miR-4296						hsa-miR-3689c
hsa-miR-4297						hsa-miR-4480
hsa-miR-4293						hsa-miR-4481
hsa-miR-4294						hsa-miR-4483
hsa-miR-4300						hsa-miR-4484
hsa-miR-4304						hsa-miR-4485
hsa-miR-4302						hsa-miR-4486
hsa-miR-4303						hsa-miR-4488
hsa-miR-4305						hsa-miR-548al
hsa-miR-4306						hsa-miR-4490
hsa-miR-4309						hsa-miR-4492
hsa-miR-4307						hsa-miR-4493
hsa-miR-4311						hsa-miR-4495
hsa-miR-4312						hsa-miR-4497
hsa-miR-4316						hsa-miR-4499
hsa-miR-4320						hsa-miR-4503
hsa-miR-4322						hsa-miR-4505
hsa-miR-4321						hsa-miR-4506
hsa-miR-4256						hsa-miR-2392
hsa-miR-4257						hsa-miR-4507
hsa-miR-4259						hsa-miR-4511
hsa-miR-4260						hsa-miR-4514
hsa-miR-4251						hsa-miR-4516
hsa-miR-4254						hsa-miR-4517
hsa-miR-4255						hsa-miR-4519
hsa-miR-4252						hsa-miR-4521
hsa-miR-4325						hsa-miR-1269b
hsa-miR-4326						hsa-miR-4525
hsa-miR-4327						hsa-miR-4528
hsa-miR-4261						hsa-miR-4529-5p
hsa-miR-4265						hsa-miR-4529-3p
hsa-miR-4266						hsa-miR-4530
hsa-miR-4262						hsa-miR-4532
hsa-miR-2355-5p						hsa-miR-4535
hsa-miR-2355-3p						hsa-miR-548am-5p
hsa-miR-4268						hsa-miR-1587
hsa-miR-4269						hsa-miR-4536-3p
hsa-miR-4271						hsa-miR-548an
hsa-miR-4272						hsa-miR-4539
hsa-miR-4276						hsa-miR-3972
hsa-miR-4275						hsa-miR-3973
hsa-miR-4277						hsa-miR-3975
hsa-miR-4279						hsa-miR-4632-5p
hsa-miR-4278						hsa-miR-4633-5p
hsa-miR-4280						hsa-miR-4633-3p
hsa-miR-4282						hsa-miR-4636
hsa-miR-4288						hsa-miR-4640-5p
hsa-miR-4292						hsa-miR-4640-3p
hsa-miR-4289						hsa-miR-4643
hsa-miR-4329						hsa-miR-4644
hsa-miR-500b-5p						hsa-miR-4646-3p
hsa-miR-4328						hsa-miR-4649-5p
hsa-miR-3606-5p						hsa-miR-4649-3p
hsa-miR-3606-3p						hsa-miR-4651
hsa-miR-3607-5p						hsa-miR-4653-3p
hsa-miR-3607-3p						hsa-miR-4654
hsa-miR-3609						hsa-miR-4655-5p
hsa-miR-3610						hsa-miR-4656
hsa-miR-3614-5p						hsa-miR-4657
hsa-miR-3614-3p						hsa-miR-4658
hsa-miR-3615						hsa-miR-4659a-3p
hsa-miR-3616-3p						hsa-miR-4661-5p
hsa-miR-3617-5p						hsa-miR-4659b-3p
hsa-miR-3617-3p						hsa-miR-4665-3p
hsa-miR-3618						hsa-miR-4666a-5p
hsa-miR-3619-3p						hsa-miR-4666a-3p
hsa-miR-23c						hsa-miR-4667-3p
hsa-miR-3620-3p						hsa-miR-4668-5p
hsa-miR-3622a-5p						hsa-miR-4668-3p
hsa-miR-3622a-3p						hsa-miR-219b-5p
hsa-miR-3622b-5p						hsa-miR-219b-3p
hsa-miR-3622b-3p						hsa-miR-4669
hsa-miR-3650						hsa-miR-4674
hsa-miR-3651						hsa-miR-4675
hsa-miR-3654						hsa-miR-4677-5p
hsa-miR-3655						hsa-miR-4677-3p
hsa-miR-3657						hsa-miR-4680-5p
hsa-miR-3658						hsa-miR-4682
hsa-miR-3659						hsa-miR-4685-5p
hsa-miR-3660						hsa-miR-4685-3p
hsa-miR-3662						hsa-miR-4686
hsa-miR-3663-5p						hsa-miR-4687-5p
hsa-miR-3664-5p						hsa-miR-4687-3p
hsa-miR-3664-3p						hsa-miR-1343-5p
hsa-miR-3666						hsa-miR-4689
hsa-miR-3668						hsa-miR-4690-5p
hsa-miR-3669						hsa-miR-4694-3p
hsa-miR-3670						hsa-miR-4695-5p
hsa-miR-3674						hsa-miR-4695-3p
hsa-miR-3675-5p						hsa-miR-4698
hsa-miR-3675-3p						hsa-miR-4699-5p
hsa-miR-3677-5p						hsa-miR-4699-3p
hsa-miR-3677-3p						hsa-miR-4700-5p
hsa-miR-3678-5p						hsa-miR-4701-5p
hsa-miR-3678-3p						hsa-miR-4701-3p
hsa-miR-3680-5p						hsa-miR-4703-5p
hsa-miR-3680-3p						hsa-miR-4704-5p
hsa-miR-3682-5p						hsa-miR-4704-3p
hsa-miR-3682-3p						hsa-miR-4708-5p
hsa-miR-3685						hsa-miR-4708-3p
hsa-miR-3688-3p						hsa-miR-4709-5p
hsa-miR-3689a-5p						hsa-miR-203b-5p
hsa-miR-3689a-3p						hsa-miR-4710
hsa-miR-3690						hsa-miR-4711-5p
hsa-miR-3691-3p						hsa-miR-4713-5p
hsa-miR-3692-5p						hsa-miR-4713-3p
hsa-miR-3713						hsa-miR-4714-3p
hsa-miR-3907						hsa-miR-4716-5p
hsa-miR-3689b-5p						hsa-miR-4716-3p
hsa-miR-3908						hsa-miR-3529-3p
hsa-miR-3911						hsa-miR-4717-5p
hsa-miR-3912-5p						hsa-miR-4717-3p
hsa-miR-3912-3p						hsa-miR-4720-5p
hsa-miR-3913-5p						hsa-miR-4720-3p
hsa-miR-3915						hsa-miR-4722-3p
hsa-miR-3918						hsa-miR-4724-5p
hsa-miR-3919						hsa-miR-4725-5p
hsa-miR-3150b-3p						hsa-miR-4727-3p
hsa-miR-3920						hsa-miR-4731-3p
hsa-miR-3922-5p						hsa-miR-4733-5p
hsa-miR-3922-3p						hsa-miR-4734
hsa-miR-3924						hsa-miR-4735-3p
hsa-miR-3925-5p						hsa-miR-3064-5p
hsa-miR-3925-3p						hsa-miR-3064-3p
hsa-miR-3927-5p						hsa-miR-4738-3p
hsa-miR-676-5p						hsa-miR-4739
hsa-miR-676-3p						hsa-miR-4741
hsa-miR-3928-3p						hsa-miR-4742-5p
hsa-miR-3929						hsa-miR-3591-3p
hsa-miR-3934-5p						hsa-miR-4745-5p
hsa-miR-3934-3p						hsa-miR-4749-5p
hsa-miR-3936						hsa-miR-4749-3p
hsa-miR-3938						hsa-miR-4750-5p
hsa-miR-3939						hsa-miR-4750-3p
hsa-miR-3943						hsa-miR-4752
hsa-miR-3944-3p						hsa-miR-4753-3p
hsa-miR-374c-5p						hsa-miR-371b-5p
hsa-miR-374c-3p						hsa-miR-371b-3p
hsa-miR-550b-2-5p						hsa-miR-4755-3p
hsa-miR-550b-3p						hsa-miR-4756-3p
hsa-miR-378e						hsa-miR-4758-5p
hsa-miR-378f						hsa-miR-4761-5p
hsa-miR-4420						hsa-miR-4763-5p
hsa-miR-4421						hsa-miR-4767
hsa-miR-4423-5p						hsa-miR-4769-3p
hsa-miR-378g						hsa-miR-4771
hsa-miR-4424						hsa-miR-4772-5p
hsa-miR-4426						hsa-miR-4774-3p
hsa-miR-4430						hsa-miR-4777-5p
hsa-miR-548ad						hsa-miR-4778-5p
hsa-miR-4431						hsa-miR-4779
hsa-miR-4434						hsa-miR-4780
hsa-miR-4435						hsa-miR-4436b-3p
hsa-miR-4439						hsa-miR-4781-3p
hsa-miR-4441						hsa-miR-4782-3p
hsa-miR-4444						hsa-miR-4786-5p
hsa-miR-4445-5p						hsa-miR-4786-3p
hsa-miR-4447						hsa-miR-4791
hsa-miR-4448						hsa-miR-4793-3p
hsa-miR-548ah-5p						hsa-miR-4795-5p
hsa-miR-548ah-3p						hsa-miR-4796-3p
hsa-miR-4451						hsa-miR-4797-5p
hsa-miR-4453						hsa-miR-4797-3p
hsa-miR-4455						hsa-miR-4799-5p
hsa-miR-4457						hsa-miR-4800-5p
hsa-miR-4460						hsa-miR-4801
hsa-miR-4461						hsa-miR-4802-5p
hsa-miR-4462						hsa-miR-4803
hsa-miR-4464						hsa-miR-4804-5p
hsa-miR-4465						hsa-miR-4999-5p
hsa-miR-4470						hsa-miR-5000-5p
hsa-miR-4471						hsa-miR-5001-5p
hsa-miR-4472						hsa-miR-5002-5p
hsa-miR-4473						hsa-miR-5004-5p
hsa-miR-4474-5p						hsa-miR-5004-3p
hsa-miR-4474-3p						hsa-miR-5006-5p
hsa-miR-4475						hsa-miR-5006-3p
hsa-miR-4477a						hsa-miR-5007-3p
hsa-miR-4477b						hsa-miR-548ap-3p
hsa-miR-4478						hsa-miR-5008-5p
hsa-miR-3689d						hsa-miR-5009-5p
hsa-miR-3689e						hsa-miR-5009-3p
hsa-miR-3689f						hsa-miR-5010-5p
hsa-miR-4479						hsa-miR-5010-3p
hsa-miR-3155b						hsa-miR-5011-5p
hsa-miR-548ak						hsa-miR-5091
hsa-miR-4482-5p						hsa-miR-5092
hsa-miR-4482-3p						hsa-miR-5093
hsa-miR-4489						hsa-miR-5095
hsa-miR-4491						hsa-miR-1273f
hsa-miR-4494						hsa-miR-1273g-5p
hsa-miR-4496						hsa-miR-1273g-3p
hsa-miR-4498						hsa-miR-5187-5p
hsa-miR-4419b						hsa-miR-5189-3p
hsa-miR-4500						hsa-miR-5190
hsa-miR-4501						hsa-miR-5193
hsa-miR-4502						hsa-miR-5195-5p
hsa-miR-4504						hsa-miR-5195-3p
hsa-miR-4509						hsa-miR-5197-5p
hsa-miR-4510						hsa-miR-4524b-5p
hsa-miR-4512						hsa-miR-5571-5p
hsa-miR-4513						hsa-miR-5571-3p
hsa-miR-4515						hsa-miR-5100
hsa-miR-4518						hsa-miR-5572
hsa-miR-4520a-5p						hsa-miR-548aq-3p
hsa-miR-4520a-3p						hsa-miR-548ar-5p
hsa-miR-4522						hsa-miR-548ar-3p
hsa-miR-4523						hsa-miR-664b-3p
hsa-miR-4524a-5p						hsa-miR-5580-5p
hsa-miR-4524a-3p						hsa-miR-548at-3p
hsa-miR-4526						hsa-miR-5582-5p
hsa-miR-4527						hsa-miR-5582-3p
hsa-miR-4531						hsa-miR-5583-5p
hsa-miR-4533						hsa-miR-5585-3p
hsa-miR-4534						hsa-miR-5588-5p
hsa-miR-378i						hsa-miR-5588-3p
hsa-miR-548am-3p						hsa-miR-548av-5p
hsa-miR-4536-5p						hsa-miR-548av-3p
hsa-miR-4537						hsa-miR-5680
hsa-miR-4538						hsa-miR-5681a
hsa-miR-4540						hsa-miR-548aw
hsa-miR-3974						hsa-miR-548ax
hsa-miR-3976						hsa-miR-5681b
hsa-miR-3977						hsa-miR-5692a
hsa-miR-3978						hsa-miR-4666b
hsa-miR-4632-3p						hsa-miR-5694
hsa-miR-4634						hsa-miR-5698
hsa-miR-4635						hsa-miR-5699-5p
hsa-miR-4637						hsa-miR-5700
hsa-miR-4638-5p						hsa-miR-5692b
hsa-miR-4638-3p						hsa-miR-5706
hsa-miR-4639-5p						hsa-miR-5708
hsa-miR-4639-3p						hsa-miR-6068
hsa-miR-4641						hsa-miR-6069
hsa-miR-4642						hsa-miR-6074
hsa-miR-4645-5p						hsa-miR-6075
hsa-miR-4645-3p						hsa-miR-6084
hsa-miR-4646-5p						hsa-miR-6085
hsa-miR-4647						hsa-miR-6086
hsa-miR-4648						hsa-miR-6087
hsa-miR-4650-5p						hsa-miR-6088
hsa-miR-4650-3p						hsa-miR-6124
hsa-miR-4652-5p						hsa-miR-6125
hsa-miR-4652-3p						hsa-miR-6126
hsa-miR-4653-5p						hsa-miR-6127
hsa-miR-4655-3p						hsa-miR-378j
hsa-miR-4659a-5p						hsa-miR-6131
hsa-miR-4660						hsa-miR-6132
hsa-miR-4661-3p						hsa-miR-6133
hsa-miR-4662a-5p						hsa-miR-6134
hsa-miR-4662a-3p						hsa-miR-6165
hsa-miR-4659b-5p						hsa-miR-548ay-3p
hsa-miR-4663						hsa-miR-6500-5p
hsa-miR-4662b						hsa-miR-548az-5p
hsa-miR-4664-5p						hsa-miR-6503-3p
hsa-miR-4664-3p						hsa-miR-6504-3p
hsa-miR-4665-5p						hsa-miR-6505-3p
hsa-miR-4667-5p						hsa-miR-6506-5p
hsa-miR-4670-5p						hsa-miR-6507-3p
hsa-miR-4670-3p						hsa-miR-6508-5p
hsa-miR-4671-5p						hsa-miR-6509-5p
hsa-miR-4671-3p						hsa-miR-6509-3p
hsa-miR-4672						hsa-miR-6511a-5p
hsa-miR-4673						hsa-miR-6511a-3p
hsa-miR-4676-5p						hsa-miR-6513-5p
hsa-miR-4676-3p						hsa-miR-6513-3p
hsa-miR-4678						hsa-miR-6515-3p
hsa-miR-4679						hsa-miR-6715a-3p
hsa-miR-4680-3p						hsa-miR-6715b-5p
hsa-miR-4681						hsa-miR-6716-5p
hsa-miR-4683						hsa-miR-6717-5p
hsa-miR-4684-5p						hsa-miR-6511b-3p
hsa-miR-4684-3p						hsa-miR-6718-5p
hsa-miR-1343-3p						hsa-miR-6722-3p
hsa-miR-4688						hsa-miR-6723-5p
hsa-miR-4690-3p						hsa-miR-6724-5p
hsa-miR-4691-5p						hsa-miR-6727-3p
hsa-miR-4691-3p						hsa-miR-6729-3p
hsa-miR-4692						hsa-miR-6730-3p
hsa-miR-4693-5p						hsa-miR-6731-5p
hsa-miR-4693-3p						hsa-miR-6731-3p
hsa-miR-4694-5p						hsa-miR-6732-3p
hsa-miR-4696						hsa-miR-6735-5p
hsa-miR-4697-5p						hsa-miR-6736-5p
hsa-miR-4697-3p						hsa-miR-6736-3p
hsa-miR-4700-3p						hsa-miR-6737-3p
hsa-miR-4703-3p						hsa-miR-6739-5p
hsa-miR-4705						hsa-miR-6739-3p
hsa-miR-4707-3p						hsa-miR-6742-3p
hsa-miR-4709-3p						hsa-miR-6743-5p
hsa-miR-203b-3p						hsa-miR-6743-3p
hsa-miR-4711-3p						hsa-miR-6748-5p
hsa-miR-4712-5p						hsa-miR-6749-5p
hsa-miR-4712-3p						hsa-miR-6751-5p
hsa-miR-4714-5p						hsa-miR-6752-5p
hsa-miR-4715-5p						hsa-miR-6752-3p
hsa-miR-4715-3p						hsa-miR-6756-3p
hsa-miR-3529-5p						hsa-miR-6757-5p
hsa-miR-4718						hsa-miR-6757-3p
hsa-miR-4719						hsa-miR-6759-3p
hsa-miR-4721						hsa-miR-6760-5p
hsa-miR-4722-5p						hsa-miR-6763-5p
hsa-miR-4520b-5p						hsa-miR-6764-5p
hsa-miR-4520b-3p						hsa-miR-6765-5p
hsa-miR-4723-5p						hsa-miR-6766-3p
hsa-miR-4723-3p						hsa-miR-6768-5p
hsa-miR-451b						hsa-miR-6771-5p
hsa-miR-4724-3p						hsa-miR-6771-3p
hsa-miR-4725-3p						hsa-miR-6775-5p
hsa-miR-4726-5p						hsa-miR-6776-5p
hsa-miR-4726-3p						hsa-miR-6776-3p
hsa-miR-4727-5p						hsa-miR-6778-5p
hsa-miR-4728-5p						hsa-miR-6779-5p
hsa-miR-4728-3p						hsa-miR-6779-3p
hsa-miR-4729						hsa-miR-6780a-5p
hsa-miR-4730						hsa-miR-6781-5p
hsa-miR-4731-5p						hsa-miR-6782-5p
hsa-miR-4732-5p						hsa-miR-6783-5p
hsa-miR-4732-3p						hsa-miR-6784-3p
hsa-miR-4733-3p						hsa-miR-6785-3p
hsa-miR-4735-5p						hsa-miR-6786-5p
hsa-miR-4736						hsa-miR-6786-3p
hsa-miR-4737						hsa-miR-6787-5p
hsa-miR-4738-5p						hsa-miR-6788-5p
hsa-miR-4740-5p						hsa-miR-6789-5p
hsa-miR-4740-3p						hsa-miR-6790-5p
hsa-miR-4742-3p						hsa-miR-6790-3p
hsa-miR-4743-5p						hsa-miR-6791-5p
hsa-miR-4743-3p						hsa-miR-6791-3p
hsa-miR-4744						hsa-miR-6792-5p
hsa-miR-3591-5p						hsa-miR-6793-5p
hsa-miR-4745-3p						hsa-miR-6793-3p
hsa-miR-4746-5p						hsa-miR-6794-3p
hsa-miR-4746-3p						hsa-miR-6795-5p
hsa-miR-4747-5p						hsa-miR-6795-3p
hsa-miR-4747-3p						hsa-miR-6796-5p
hsa-miR-4748						hsa-miR-6796-3p
hsa-miR-4751						hsa-miR-6797-3p
hsa-miR-4753-5p						hsa-miR-6798-5p
hsa-miR-4754						hsa-miR-6798-3p
hsa-miR-4755-5p						hsa-miR-6799-5p
hsa-miR-499b-5p						hsa-miR-6800-5p
hsa-miR-499b-3p						hsa-miR-6800-3p
hsa-miR-4756-5p						hsa-miR-6801-5p
hsa-miR-4757-5p						hsa-miR-6802-5p
hsa-miR-4757-3p						hsa-miR-6802-3p
hsa-miR-4758-3p						hsa-miR-6803-3p
hsa-miR-4759						hsa-miR-6804-3p
hsa-miR-4760-5p						hsa-miR-6805-5p
hsa-miR-4760-3p						hsa-miR-6805-3p
hsa-miR-4761-3p						hsa-miR-6807-3p
hsa-miR-4762-5p						hsa-miR-6810-5p
hsa-miR-4762-3p						hsa-miR-6812-3p
hsa-miR-4764-5p						hsa-miR-6813-3p
hsa-miR-4764-3p						hsa-miR-6815-3p
hsa-miR-4765						hsa-miR-6816-5p
hsa-miR-4766-5p						hsa-miR-6816-3p
hsa-miR-4766-3p						hsa-miR-6818-3p
hsa-miR-4768-5p						hsa-miR-6819-3p
hsa-miR-4768-3p						hsa-miR-6820-5p
hsa-miR-4769-5p						hsa-miR-6820-3p
hsa-miR-4770						hsa-miR-6822-3p
hsa-miR-4772-3p						hsa-miR-6823-5p
hsa-miR-4773						hsa-miR-6824-5p
hsa-miR-4774-5p						hsa-miR-6825-5p
hsa-miR-4775						hsa-miR-6827-3p
hsa-miR-4776-5p						hsa-miR-6830-5p
hsa-miR-4776-3p						hsa-miR-6832-5p
hsa-miR-4777-3p						hsa-miR-6833-5p
hsa-miR-4778-3p						hsa-miR-6833-3p
hsa-miR-4436b-5p						hsa-miR-6834-3p
hsa-miR-4781-5p						hsa-miR-6835-5p
hsa-miR-4782-5p						hsa-miR-6780b-5p
hsa-miR-4783-5p						hsa-miR-6836-3p
hsa-miR-4783-3p						hsa-miR-6837-5p
hsa-miR-4784						hsa-miR-6837-3p
hsa-miR-4785						hsa-miR-6838-5p
hsa-miR-1245b-5p						hsa-miR-6839-3p
hsa-miR-1245b-3p						hsa-miR-6840-3p
hsa-miR-2467-5p						hsa-miR-6841-5p
hsa-miR-2467-3p						hsa-miR-6842-5p
hsa-miR-4787-3p						hsa-miR-6846-5p
hsa-miR-4788						hsa-miR-6847-5p
hsa-miR-4789-5p						hsa-miR-6847-3p
hsa-miR-4789-3p						hsa-miR-6848-5p
hsa-miR-4790-5p						hsa-miR-6849-5p
hsa-miR-4790-3p						hsa-miR-6849-3p
hsa-miR-4792						hsa-miR-6854-3p
hsa-miR-4793-5p						hsa-miR-6857-5p
hsa-miR-4794						hsa-miR-6857-3p
hsa-miR-4795-3p						hsa-miR-6858-5p
hsa-miR-4796-5p						hsa-miR-6858-3p
hsa-miR-4798-5p						hsa-miR-6769b-5p
hsa-miR-4798-3p						hsa-miR-6769b-3p
hsa-miR-4799-3p						hsa-miR-6861-3p
hsa-miR-4800-3p						hsa-miR-6862-3p
hsa-miR-4802-3p						hsa-miR-6864-5p
hsa-miR-4804-3p						hsa-miR-6865-5p
hsa-miR-4999-3p						hsa-miR-6865-3p
hsa-miR-5000-3p						hsa-miR-6867-5p
hsa-miR-5001-3p						hsa-miR-6868-5p
hsa-miR-5002-3p						hsa-miR-6870-5p
hsa-miR-5003-5p						hsa-miR-6872-5p
hsa-miR-5003-3p						hsa-miR-6873-5p
hsa-miR-548ao-5p						hsa-miR-6875-5p
hsa-miR-548ao-3p						hsa-miR-6876-5p
hsa-miR-5007-5p						hsa-miR-6877-3p
hsa-miR-548ap-5p						hsa-miR-6878-3p
hsa-miR-5008-3p						hsa-miR-6879-5p
hsa-miR-5011-3p						hsa-miR-6879-3p
hsa-miR-5047						hsa-miR-6881-5p
hsa-miR-5087						hsa-miR-6881-3p
hsa-miR-5088-5p						hsa-miR-6883-5p
hsa-miR-5088-3p						hsa-miR-6883-3p
hsa-miR-5089-5p						hsa-miR-6885-5p
hsa-miR-5089-3p						hsa-miR-6886-5p
hsa-miR-5090						hsa-miR-6886-3p
hsa-miR-5094						hsa-miR-6887-3p
hsa-miR-5096						hsa-miR-6888-5p
hsa-miR-5186						hsa-miR-6888-3p
hsa-miR-5187-3p						hsa-miR-6890-3p
hsa-miR-5188						hsa-miR-6891-5p
hsa-miR-5189-5p						hsa-miR-6891-3p
hsa-miR-5191						hsa-miR-6892-3p
hsa-miR-5192						hsa-miR-6893-5p
hsa-miR-5194						hsa-miR-7106-3p
hsa-miR-5196-5p						hsa-miR-7107-5p
hsa-miR-5196-3p						hsa-miR-7107-3p
hsa-miR-5197-3p						hsa-miR-7108-5p
hsa-miR-4524b-3p						hsa-miR-7108-3p
hsa-miR-548aq-5p						hsa-miR-7109-3p
hsa-miR-548as-5p						hsa-miR-7110-5p
hsa-miR-548as-3p						hsa-miR-7110-3p
hsa-miR-5579-5p						hsa-miR-7111-3p
hsa-miR-5579-3p						hsa-miR-7113-3p
hsa-miR-664b-5p						hsa-miR-7114-5p
hsa-miR-5580-3p						hsa-miR-7114-3p
hsa-miR-5581-5p						hsa-miR-7150
hsa-miR-5581-3p						hsa-miR-7152-5p
hsa-miR-548at-5p						hsa-miR-7154-5p
hsa-miR-5583-3p						hsa-miR-7155-5p
hsa-miR-5584-5p						hsa-miR-7157-3p
hsa-miR-5584-3p						hsa-miR-7161-5p
hsa-miR-5585-5p						hsa-miR-7159-3p
hsa-miR-5586-5p						hsa-miR-7515
hsa-miR-5586-3p						hsa-miR-7641
hsa-miR-5587-5p						hsa-miR-7702
hsa-miR-5587-3p						hsa-miR-7704
hsa-miR-548au-5p						hsa-miR-7705
hsa-miR-548au-3p						hsa-miR-4433b-5p
hsa-miR-1295b-5p						hsa-miR-4433b-3p
hsa-miR-1295b-3p						hsa-miR-6516-5p
hsa-miR-5589-5p						hsa-miR-7844-5p
hsa-miR-5589-3p						hsa-miR-7845-5p
hsa-miR-5590-5p						hsa-miR-7847-3p
hsa-miR-5590-3p						hsa-miR-7851-3p
hsa-miR-5591-5p						hsa-miR-7852-3p
hsa-miR-5591-3p						hsa-miR-7853-5p
hsa-miR-5682						hsa-miR-7854-3p
hsa-miR-5683						hsa-miR-7855-5p
hsa-miR-5684						hsa-miR-7974
hsa-miR-5685						hsa-miR-7975
hsa-miR-5692c						hsa-miR-7977
hsa-miR-5687						hsa-miR-8053
hsa-miR-5688						hsa-miR-8055
hsa-miR-5689						hsa-miR-8059
hsa-miR-5690						hsa-miR-8061
hsa-miR-5691						hsa-miR-8062
hsa-miR-5693						hsa-miR-8063
hsa-miR-5695						hsa-miR-8069
hsa-miR-5696						hsa-miR-8074
hsa-miR-5697						hsa-miR-8077
hsa-miR-5699-3p						hsa-miR-8080
hsa-miR-5701						hsa-miR-8083
hsa-miR-5702						hsa-miR-8084
hsa-miR-5703
hsa-miR-5704
hsa-miR-5705
hsa-miR-5707
hsa-miR-5739
hsa-miR-1199-5p
hsa-miR-1199-3p
hsa-miR-6070
hsa-miR-6071
hsa-miR-6072
hsa-miR-6073
hsa-miR-6076
hsa-miR-6077
hsa-miR-6078
hsa-miR-6079
hsa-miR-6080
hsa-miR-6081
hsa-miR-6082
hsa-miR-6083
hsa-miR-6128
hsa-miR-6129
hsa-miR-6130
hsa-miR-6499-5p
hsa-miR-6499-3p
hsa-miR-548ay-5p
hsa-miR-6500-3p
hsa-miR-548az-3p
hsa-miR-6501-5p
hsa-miR-6501-3p
hsa-miR-6502-5p
hsa-miR-6502-3p
hsa-miR-6503-5p
hsa-miR-6504-5p
hsa-miR-6505-5p
hsa-miR-6506-3p
hsa-miR-6507-5p
hsa-miR-6508-3p
hsa-miR-6510-5p
hsa-miR-6510-3p
hsa-miR-6512-5p
hsa-miR-6512-3p
hsa-miR-6514-5p
hsa-miR-6514-3p
hsa-miR-6515-5p
hsa-miR-6715b-3p
hsa-miR-6716-3p
hsa-miR-6719-3p
hsa-miR-6720-5p
hsa-miR-6720-3p
hsa-miR-6721-5p
hsa-miR-6722-5p
hsa-miR-892c-5p
hsa-miR-892c-3p
hsa-miR-6726-5p
hsa-miR-6726-3p
hsa-miR-6728-5p
hsa-miR-6728-3p
hsa-miR-6730-5p
hsa-miR-6733-5p
hsa-miR-6733-3p
hsa-miR-6734-5p
hsa-miR-6734-3p
hsa-miR-6735-3p
hsa-miR-6737-5p
hsa-miR-6738-5p
hsa-miR-6738-3p
hsa-miR-6740-5p
hsa-miR-6740-3p
hsa-miR-6741-5p
hsa-miR-6741-3p
hsa-miR-6742-5p
hsa-miR-6744-5p
hsa-miR-6744-3p
hsa-miR-6745
hsa-miR-6746-5p
hsa-miR-6746-3p
hsa-miR-6747-5p
hsa-miR-6747-3p
hsa-miR-6748-3p
hsa-miR-6749-3p
hsa-miR-6750-3p
hsa-miR-6751-3p
hsa-miR-6753-5p
hsa-miR-6753-3p
hsa-miR-6754-5p
hsa-miR-6754-3p
hsa-miR-6755-5p
hsa-miR-6755-3p
hsa-miR-6758-5p
hsa-miR-6758-3p
hsa-miR-6759-5p
hsa-miR-6760-3p
hsa-miR-6761-5p
hsa-miR-6761-3p
hsa-miR-6762-5p
hsa-miR-6762-3p
hsa-miR-6763-3p
hsa-miR-6764-3p
hsa-miR-6765-3p
hsa-miR-6766-5p
hsa-miR-6767-5p
hsa-miR-6767-3p
hsa-miR-6768-3p
hsa-miR-6769a-5p
hsa-miR-6769a-3p
hsa-miR-6770-5p
hsa-miR-6770-3p
hsa-miR-6772-5p
hsa-miR-6772-3p
hsa-miR-6773-5p
hsa-miR-6773-3p
hsa-miR-6774-5p
hsa-miR-6774-3p
hsa-miR-6775-3p
hsa-miR-6777-3p
hsa-miR-6778-3p
hsa-miR-6780a-3p
hsa-miR-6781-3p
hsa-miR-6782-3p
hsa-miR-6783-3p
hsa-miR-6784-5p
hsa-miR-6785-5p
hsa-miR-6787-3p
hsa-miR-6788-3p
hsa-miR-6789-3p
hsa-miR-6792-3p
hsa-miR-6797-5p
hsa-miR-6799-3p
hsa-miR-6801-3p
hsa-miR-6804-5p
hsa-miR-6806-5p
hsa-miR-6806-3p
hsa-miR-6807-5p
hsa-miR-6808-5p
hsa-miR-6808-3p
hsa-miR-6809-5p
hsa-miR-6809-3p
hsa-miR-6810-3p
hsa-miR-6811-5p
hsa-miR-6811-3p
hsa-miR-6812-5p
hsa-miR-6813-5p
hsa-miR-6814-5p
hsa-miR-6814-3p
hsa-miR-6815-5p
hsa-miR-6817-5p
hsa-miR-6817-3p
hsa-miR-6818-5p
hsa-miR-6819-5p
hsa-miR-6821-3p
hsa-miR-6822-5p
hsa-miR-6823-3p
hsa-miR-6824-3p
hsa-miR-6825-3p
hsa-miR-6826-5p
hsa-miR-6826-3p
hsa-miR-6827-5p
hsa-miR-6828-5p
hsa-miR-6828-3p
hsa-miR-6829-5p
hsa-miR-6829-3p
hsa-miR-6830-3p
hsa-miR-6831-5p
hsa-miR-6831-3p
hsa-miR-6832-3p
hsa-miR-6834-5p
hsa-miR-6835-3p
hsa-miR-6780b-3p
hsa-miR-6836-5p
hsa-miR-6838-3p
hsa-miR-6839-5p
hsa-miR-6840-5p
hsa-miR-6841-3p
hsa-miR-6842-3p
hsa-miR-6843-3p
hsa-miR-6844
hsa-miR-6845-5p
hsa-miR-6845-3p
hsa-miR-6846-3p
hsa-miR-6848-3p
hsa-miR-6850-3p
hsa-miR-6851-5p
hsa-miR-6851-3p
hsa-miR-6852-5p
hsa-miR-6852-3p
hsa-miR-6853-5p
hsa-miR-6853-3p
hsa-miR-6854-5p
hsa-miR-6855-5p
hsa-miR-6855-3p
hsa-miR-6856-5p
hsa-miR-6856-3p
hsa-miR-6859-5p
hsa-miR-6859-3p
hsa-miR-6860
hsa-miR-6861-5p
hsa-miR-6862-5p
hsa-miR-6863
hsa-miR-6864-3p
hsa-miR-6866-5p
hsa-miR-6866-3p
hsa-miR-6867-3p
hsa-miR-6868-3p
hsa-miR-6869-3p
hsa-miR-6870-3p
hsa-miR-6871-5p
hsa-miR-6871-3p
hsa-miR-6872-3p
hsa-miR-6873-3p
hsa-miR-6874-5p
hsa-miR-6874-3p
hsa-miR-6875-3p
hsa-miR-6876-3p
hsa-miR-6877-5p
hsa-miR-6878-5p
hsa-miR-6880-5p
hsa-miR-6880-3p
hsa-miR-6882-5p
hsa-miR-6882-3p
hsa-miR-6884-5p
hsa-miR-6884-3p
hsa-miR-6885-3p
hsa-miR-6887-5p
hsa-miR-6889-5p
hsa-miR-6889-3p
hsa-miR-6890-5p
hsa-miR-6892-5p
hsa-miR-6893-3p
hsa-miR-6894-5p
hsa-miR-6894-3p
hsa-miR-6895-5p
hsa-miR-6895-3p
hsa-miR-7106-5p
hsa-miR-7109-5p
hsa-miR-7111-5p
hsa-miR-7112-5p
hsa-miR-7112-3p
hsa-miR-7113-5p
hsa-miR-7151-5p
hsa-miR-7151-3p
hsa-miR-7152-3p
hsa-miR-7153-5p
hsa-miR-7153-3p
hsa-miR-7154-3p
hsa-miR-7155-3p
hsa-miR-7156-5p
hsa-miR-7156-3p
hsa-miR-7157-5p
hsa-miR-7158-5p
hsa-miR-7158-3p
hsa-miR-7161-3p
hsa-miR-7159-5p
hsa-miR-7160-5p
hsa-miR-7160-3p
hsa-miR-7162-5p
hsa-miR-7162-3p
hsa-miR-7703
hsa-miR-7706
hsa-miR-7843-5p
hsa-miR-7843-3p
hsa-miR-1273h-5p
hsa-miR-1273h-3p
hsa-miR-6516-3p
hsa-miR-7846-3p
hsa-miR-7848-3p
hsa-miR-7849-3p
hsa-miR-7850-5p
hsa-miR-7856-5p
hsa-miR-548ba
hsa-miR-7973
hsa-miR-7976
hsa-miR-7978
hsa-miR-8052
hsa-miR-8054
hsa-miR-8056
hsa-miR-8057
hsa-miR-8058
hsa-miR-8060
hsa-miR-8064
hsa-miR-8065
hsa-miR-8066
hsa-miR-8067
hsa-miR-8068
hsa-miR-8070
hsa-miR-8071
hsa-miR-8073
hsa-miR-8076
hsa-miR-8078
hsa-miR-8079
hsa-miR-8081
hsa-miR-8082
hsa-miR-8085
hsa-miR-8086
hsa-miR-8087
hsa-miR-8088
hsa-miR-8089
