# Supplementary material for: Circulating miRNome detection analysis reveals 537 miRNAS in plasma, 625 in extracellular vesicles and a discriminant plasma signature of 19 miRNAs in children with retinoblastoma from which 14 are also detected in corresponding primary tumors
Source: PLoS One. 2020 Apr 14;15(4):e0231394. doi: 10.1371/journal.pone.0231394 (PMC7156076; doi:10.1371/journal.pone.0231394)
Supplement: S6 Lists — (XLSX) [file pone.0231394.s006.xlsx]

## Sheet: S6_ Lists
S6. miRNA clusters by sex
5 miRNAs shared by girls			4 miRNAs shared by boys
hsa-miR-1469			hsa-miR-378h
hsa-miR-3620-5p			hsa-miR-4706
hsa-miR-6088			hsa-miR-4763-3p
hsa-miR-6089			hsa-miR-6511b-5p
hsa-miR-6794-5p
